# Supplementary material for: 1,4-Bis(hex­yloxy)benzene
Source: Acta Crystallogr Sect E Struct Rep Online. 2013 Oct 31;69(Pt 11):o1721. doi: 10.1107/S1600536813029024 (PMC3884367; doi:10.1107/S1600536813029024)
Supplement: Supplementary file 1 [file e-69-o1721-sup1.cif]

##############################################################################
#                                                                            #
# This CIF contains the data in a paper accepted for publication in          #
# Acta Crystallographica Section E. It conforms to the requirements of       #
# Notes for Authors for Acta Crystallographica Section E, and has been       #
# peer reviewed under the auspices of the IUCr Commission on Journals.       #
#                                                                            #
# Full details of the Crystallographic Information File format               #
# are given in the paper "The Crystallographic Information File (CIF):       #
# a New Standard Archive File for Crystallography" by S. R. Hall, F. H.      #
# Allen and I. D. Brown [Acta Cryst. (1991), A47, 655-685].                  #
#                                                                            #
# The current version of the core CIF dictionary is obtainable from          #
# ftp://ftp.iucr.org/pub/cif_core.dic.                                       #
#                                                                            #
# Software is freely available for graphical display of the structure(s)     #
# in this CIF. For information consult the CIF software page                 #
# http://www.iucr.org/resources/cif/software.                                #
#                                                                            #
# This file may be used for bona fide research purposes within the           #
# scientific community so long as proper attribution is given to the journal # 
# article from which it was obtained.                                        #
#                                                                            #
##############################################################################
data_I
_audit_creation_method     SHELXL-97
_database_code_depnum_ccdc_archive     'CCDC 967740'
_chemical_name_systematic
;
1,4-Bis(hexyloxy)benzene
;
_chemical_name_common     ?
_chemical_formula_moiety     'C18 H30 O2'
_chemical_formula_sum     'C18 H30 O2'
_chemical_formula_iupac     'C18 H30 O2'
_chemical_formula_weight     278.42
_chemical_melting_point     ?
_symmetry_cell_setting     monoclinic
_symmetry_space_group_name_H-M     'P 21/c'
_symmetry_space_group_name_Hall     '-P 2ybc'
loop_
    _symmetry_equiv_pos_as_xyz
    'x, y, z'
    '-x, y+1/2, -z+1/2'
    '-x, -y, -z'
    'x, -y-1/2, z-1/2'
_cell_length_a     18.853(12)
_cell_length_b     7.512(5)
_cell_length_c     6.364(4)
_cell_angle_alpha     90.00
_cell_angle_beta     95.674(10)
_cell_angle_gamma     90.00
_cell_volume     896.9(11)
_cell_formula_units_Z     2
_cell_measurement_reflns_used     885
_cell_measurement_theta_min     2.17
_cell_measurement_theta_max     21.77
_cell_measurement_temperature     298(2)
_exptl_crystal_description     block
_exptl_crystal_colour     colourless
_exptl_crystal_size_max     0.06
_exptl_crystal_size_mid     0.05
_exptl_crystal_size_min     0.04
_exptl_crystal_density_diffrn     1.031
_exptl_crystal_density_meas     ?
_exptl_crystal_density_method     'not measured'
_exptl_crystal_F_000     308
_exptl_absorpt_coefficient_mu     0.065
_exptl_absorpt_correction_type     multi-scan
_exptl_absorpt_process_details     '(SADABS; Bruker, 2001)'
_exptl_absorpt_correction_T_min     0.9961
_exptl_absorpt_correction_T_max     0.9974
_exptl_special_details     ?
_diffrn_ambient_temperature     298(2)
_diffrn_radiation_type     MoK\a
_diffrn_radiation_wavelength     0.71073
_diffrn_radiation_source     'fine-focus sealed tube'
_diffrn_radiation_monochromator     graphite
_diffrn_measurement_device_type     'Bruker APEXII CCD'
_diffrn_measurement_method     '\f and \w scans'
_diffrn_detector_area_resol_mean     ?
_diffrn_reflns_number     6024
_diffrn_reflns_av_R_equivalents     0.0991
_diffrn_reflns_av_sigmaI/netI     0.0758
_diffrn_reflns_theta_min     2.17
_diffrn_reflns_theta_max     25.01
_diffrn_reflns_theta_full     25.01
_diffrn_measured_fraction_theta_max     0.982
_diffrn_measured_fraction_theta_full     0.982
_diffrn_reflns_limit_h_min     -22
_diffrn_reflns_limit_h_max     21
_diffrn_reflns_limit_k_min     -8
_diffrn_reflns_limit_k_max     8
_diffrn_reflns_limit_l_min     -7
_diffrn_reflns_limit_l_max     7
_diffrn_standards_number     0
_diffrn_standards_interval_count     ?
_diffrn_standards_interval_time     ?
_diffrn_standards_decay_%     ?
_refine_special_details
;
Refinement of <i>F</i>^2^ against ALL reflections. The weighted <i>R</i>-factor
<i>wR</i> and goodness of fit <i>S</i> are based on <i>F</i>^2^, conventional
<i>R</i>-factors <i>R</i> are based on <i>F</i>, with <i>F</i> set to zero for
negative <i>F</i>^2^. The threshold expression of <i>F</i>^2^ >
\s(<i>F</i>^2^) is used only for calculating <i>R</i>-factors(gt) <i>etc</i>.
and is not relevant to the choice of reflections for refinement.
<i>R</i>-factors based on <i>F</i>^2^ are statistically about twice as large
as those based on <i>F</i>, and <i>R</i>- factors based on ALL data will be
even larger.
;
_reflns_number_total     1552
_reflns_number_gt     760
_reflns_threshold_expression     I>2sigma(I)
_refine_ls_structure_factor_coef     Fsqd
_refine_ls_matrix_type     full
_refine_ls_R_factor_all     0.1327
_refine_ls_R_factor_gt     0.0665
_refine_ls_wR_factor_gt     0.1824
_refine_ls_wR_factor_ref     0.2384
_refine_ls_goodness_of_fit_ref     0.985
_refine_ls_restrained_S_all     0.985
_refine_ls_number_reflns     1552
_refine_ls_number_parameters     92
_refine_ls_number_restraints     0
_refine_ls_hydrogen_treatment     constr
_refine_ls_weighting_scheme     calc
_refine_ls_weighting_details
                 'calc w=1/[\s^2^(Fo^2^)+(0.1237P)^2^] where P=(Fo^2^+2Fc^2^)/3'
_atom_sites_solution_hydrogens     geom
_atom_sites_solution_primary     direct
_atom_sites_solution_secondary     difmap
_refine_ls_shift/su_max     0.000
_refine_ls_shift/su_mean     0.000
_refine_diff_density_max     0.169
_refine_diff_density_min     -0.145
_refine_ls_extinction_method     none
_refine_ls_extinction_coef     ?
loop_
    _atom_type_symbol
    _atom_type_description
    _atom_type_scat_dispersion_real
    _atom_type_scat_dispersion_imag
    _atom_type_scat_source
    'C' 'C' 0.0033 0.0016
                         'International Tables Vol C Tables 4.2.6.8 and 6.1.1.4'
    'H' 'H' 0.0000 0.0000
                         'International Tables Vol C Tables 4.2.6.8 and 6.1.1.4'
    'O' 'O' 0.0106 0.0060
                         'International Tables Vol C Tables 4.2.6.8 and 6.1.1.4'
_computing_data_collection     'APEX2 (Bruker, 2001)'
_computing_cell_refinement     'SAINT (Bruker, 2001)'
_computing_data_reduction     'SAINT (Bruker, 2001)'
_computing_structure_solution     'SHELXS97 (Sheldrick, 2008)'
_computing_structure_refinement     'SHELXL97 (Sheldrick, 2008)'
_computing_molecular_graphics     'SHELXTL (Sheldrick, 2008)'
_computing_publication_material     'SHELXTL (Sheldrick, 2008)'
loop_
    _atom_site_type_symbol
    _atom_site_label
    _atom_site_fract_x
    _atom_site_fract_y
    _atom_site_fract_z
    _atom_site_U_iso_or_equiv
    _atom_site_adp_type
    _atom_site_calc_flag
    _atom_site_refinement_flags
    _atom_site_occupancy
    _atom_site_symmetry_multiplicity
    _atom_site_disorder_assembly
    _atom_site_disorder_group
    C C1 0.01445(17) 0.4133(3) 0.8176(4) 0.0693(9) Uani d . 1 1 . .
    H H1 0.0241 0.3542 0.6952 0.083 Uiso calc R 1 1 . .
    C C2 0.06718(16) 0.5102(3) 0.9318(4) 0.0664(8) Uani d . 1 1 . .
    C C3 0.05200(17) 0.5954(4) 1.1147(4) 0.0700(8) Uani d . 1 1 . .
    H H3 0.0876 0.6597 1.1928 0.084 Uiso calc R 1 1 . .
    C C4 0.15191(16) 0.4640(4) 0.6777(4) 0.0795(9) Uani d . 1 1 . .
    H H4A 0.1171 0.5055 0.5661 0.095 Uiso calc R 1 1 . .
    H H4B 0.1514 0.3348 0.6782 0.095 Uiso calc R 1 1 . .
    C C5 0.22423(18) 0.5306(5) 0.6427(5) 0.0905(10) Uani d . 1 1 . .
    H H5A 0.2228 0.6595 0.6360 0.109 Uiso calc R 1 1 . .
    H H5B 0.2571 0.4978 0.7634 0.109 Uiso calc R 1 1 . .
    C C6 0.25233(18) 0.4623(5) 0.4483(5) 0.0959(11) Uani d . 1 1 . .
    H H6A 0.2207 0.4996 0.3269 0.115 Uiso calc R 1 1 . .
    H H6B 0.2520 0.3332 0.4520 0.115 Uiso calc R 1 1 . .
    C C7 0.3266(2) 0.5246(5) 0.4201(6) 0.1107(13) Uani d . 1 1 . .
    H H7A 0.3262 0.6535 0.4098 0.133 Uiso calc R 1 1 . .
    H H7B 0.3576 0.4929 0.5452 0.133 Uiso calc R 1 1 . .
    C C8 0.3570(3) 0.4521(8) 0.2347(7) 0.1542(19) Uani d . 1 1 . .
    H H8A 0.3263 0.4849 0.1095 0.185 Uiso calc R 1 1 . .
    H H8B 0.3569 0.3232 0.2443 0.185 Uiso calc R 1 1 . .
    C C9 0.4300(3) 0.5113(10) 0.2076(9) 0.202(3) Uani d . 1 1 . .
    H H9A 0.4313 0.6389 0.2018 0.303 Uiso calc R 1 1 . .
    H H9B 0.4444 0.4631 0.0787 0.303 Uiso calc R 1 1 . .
    H H9C 0.4619 0.4704 0.3245 0.303 Uiso calc R 1 1 . .
    O O1 0.13529(11) 0.5307(3) 0.8769(3) 0.0818(8) Uani d . 1 1 . .
loop_
    _atom_site_aniso_label
    _atom_site_aniso_U_11
    _atom_site_aniso_U_22
    _atom_site_aniso_U_33
    _atom_site_aniso_U_12
    _atom_site_aniso_U_13
    _atom_site_aniso_U_23
    C1 0.106(2) 0.0549(16) 0.0456(15) -0.0004(15) 0.0022(15) -0.0034(12)
    C2 0.089(2) 0.0570(17) 0.0516(15) -0.0033(13) -0.0020(13) 0.0104(13)
    C3 0.103(2) 0.0531(16) 0.0516(15) -0.0086(14) -0.0060(13) 0.0021(12)
    C4 0.099(2) 0.0787(19) 0.0600(18) 0.0063(16) 0.0020(14) -0.0041(15)
    C5 0.105(2) 0.085(2) 0.081(2) 0.0025(18) 0.0044(16) -0.0080(17)
    C6 0.100(3) 0.102(3) 0.086(2) 0.0084(19) 0.0097(17) -0.0030(19)
    C7 0.108(3) 0.116(3) 0.108(3) 0.002(2) 0.013(2) -0.002(2)
    C8 0.140(4) 0.200(5) 0.127(4) 0.002(4) 0.041(3) -0.017(4)
    C9 0.140(4) 0.272(9) 0.205(6) -0.003(4) 0.070(4) -0.004(5)
    O1 0.0997(16) 0.0855(15) 0.0591(12) -0.0089(11) 0.0017(10) -0.0092(10)
_geom_special_details
;
All e.s.d.'s (except the e.s.d. in the dihedral angle between two l.s. planes)
are estimated using the full covariance matrix. The cell e.s.d.'s are taken
into account individually in the estimation of e.s.d.'s in distances, angles
and torsion angles; correlations between e.s.d.'s in cell parameters are only
used when they are defined by crystal symmetry. An approximate (isotropic)
treatment of cell e.s.d.'s is used for estimating e.s.d.'s involving l.s.
planes.
;
loop_
    _geom_bond_atom_site_label_1
    _geom_bond_atom_site_label_2
    _geom_bond_site_symmetry_2
    _geom_bond_distance
    _geom_bond_publ_flag
    C1 C3 3_567 1.366(4) ?
    C1 C2 . 1.380(4) ?
    C1 H1 . 0.9300 ?
    C2 O1 . 1.372(3) ?
    C2 C3 . 1.383(4) ?
    C3 C1 3_567 1.366(4) ?
    C3 H3 . 0.9300 ?
    C4 O1 . 1.427(3) ?
    C4 C5 . 1.490(4) ?
    C4 H4A . 0.9700 ?
    C4 H4B . 0.9700 ?
    C5 C6 . 1.484(4) ?
    C5 H5A . 0.9700 ?
    C5 H5B . 0.9700 ?
    C6 C7 . 1.505(5) ?
    C6 H6A . 0.9700 ?
    C6 H6B . 0.9700 ?
    C7 C8 . 1.467(5) ?
    C7 H7A . 0.9700 ?
    C7 H7B . 0.9700 ?
    C8 C9 . 1.472(6) ?
    C8 H8A . 0.9700 ?
    C8 H8B . 0.9700 ?
    C9 H9A . 0.9600 ?
    C9 H9B . 0.9600 ?
    C9 H9C . 0.9600 ?
loop_
    _geom_angle_atom_site_label_1
    _geom_angle_atom_site_label_2
    _geom_angle_atom_site_label_3
    _geom_angle_site_symmetry_1
    _geom_angle_site_symmetry_3
    _geom_angle
    _geom_angle_publ_flag
    C3 C1 C2 3_567 . 119.7(3) ?
    C3 C1 H1 3_567 . 120.2 ?
    C2 C1 H1 . . 120.2 ?
    O1 C2 C1 . . 124.7(3) ?
    O1 C2 C3 . . 116.0(2) ?
    C1 C2 C3 . . 119.3(3) ?
    C1 C3 C2 3_567 . 121.1(2) ?
    C1 C3 H3 3_567 . 119.5 ?
    C2 C3 H3 . . 119.5 ?
    O1 C4 C5 . . 107.4(3) ?
    O1 C4 H4A . . 110.2 ?
    C5 C4 H4A . . 110.2 ?
    O1 C4 H4B . . 110.2 ?
    C5 C4 H4B . . 110.2 ?
    H4A C4 H4B . . 108.5 ?
    C6 C5 C4 . . 114.6(3) ?
    C6 C5 H5A . . 108.6 ?
    C4 C5 H5A . . 108.6 ?
    C6 C5 H5B . . 108.6 ?
    C4 C5 H5B . . 108.6 ?
    H5A C5 H5B . . 107.6 ?
    C5 C6 C7 . . 113.9(3) ?
    C5 C6 H6A . . 108.8 ?
    C7 C6 H6A . . 108.8 ?
    C5 C6 H6B . . 108.8 ?
    C7 C6 H6B . . 108.8 ?
    H6A C6 H6B . . 107.7 ?
    C8 C7 C6 . . 115.0(4) ?
    C8 C7 H7A . . 108.5 ?
    C6 C7 H7A . . 108.5 ?
    C8 C7 H7B . . 108.5 ?
    C6 C7 H7B . . 108.5 ?
    H7A C7 H7B . . 107.5 ?
    C7 C8 C9 . . 115.2(5) ?
    C7 C8 H8A . . 108.5 ?
    C9 C8 H8A . . 108.5 ?
    C7 C8 H8B . . 108.5 ?
    C9 C8 H8B . . 108.5 ?
    H8A C8 H8B . . 107.5 ?
    C8 C9 H9A . . 109.5 ?
    C8 C9 H9B . . 109.5 ?
    H9A C9 H9B . . 109.5 ?
    C8 C9 H9C . . 109.5 ?
    H9A C9 H9C . . 109.5 ?
    H9B C9 H9C . . 109.5 ?
    C2 O1 C4 . . 118.7(2) ?
loop_
    _geom_torsion_atom_site_label_1
    _geom_torsion_atom_site_label_2
    _geom_torsion_atom_site_label_3
    _geom_torsion_atom_site_label_4
    _geom_torsion_site_symmetry_1
    _geom_torsion_site_symmetry_2
    _geom_torsion_site_symmetry_3
    _geom_torsion_site_symmetry_4
    _geom_torsion
    _geom_torsion_publ_flag
    C3 C1 C2 O1 3_567 . . . -178.8(2) ?
    C3 C1 C2 C3 3_567 . . . 0.7(4) ?
    O1 C2 C3 C1 . . . 3_567 178.9(2) ?
    C1 C2 C3 C1 . . . 3_567 -0.7(4) ?
    O1 C4 C5 C6 . . . . 175.7(2) ?
    C4 C5 C6 C7 . . . . -177.6(3) ?
    C5 C6 C7 C8 . . . . 177.1(4) ?
    C6 C7 C8 C9 . . . . -179.4(4) ?
    C1 C2 O1 C4 . . . . 6.9(4) ?
    C3 C2 O1 C4 . . . . -172.7(2) ?
    C5 C4 O1 C2 . . . . 170.4(2) ?
_iucr_refine_instructions_details
;
TITL T in P2(1)/c
CELL 0.71073 18.8531 7.5120 6.3642 90.000 95.674 90.000
ZERR 4.00 0.0124 0.0052 0.0044 0.000 0.010 0.000
LATT 1
SYMM -x, y+1/2, -z+1/2
SFAC C  H  O
UNIT 36 60 4
OMIT -2 2 4
OMIT 1 0 0
OMIT 15 0 0
OMIT 1 4 0
OMIT 12 3 0
OMIT 6 5 1
OMIT -14 3 5
OMIT 14 2 0
OMIT 0 5 4
OMIT -1 3 5
OMIT 12 0  0
OMIT 0 5 4
OMIT -1 3 5
OMIT 12 0 0
OMIT -2 4 4
OMIT 0 4 1
OMIT 0 1 5
OMIT 6 0 0
OMIT -6 1 6
OMIT 4 7 4
OMIT 7 6 2
OMIT -2 1 5
OMIT 2 5 2
OMIT -7 4 5
OMIT 9 6 1
OMIT -1 1 1
OMIT 16 2 1
OMIT  -3.00  50.02
L.S. 4
ACTA
BOND $H
FMAP 2
PLAN 20
HTAB
CONF
SIZE 0.06 0.05 0.04
WGHT  0.123700  0.000000
FVAR  0.212370
TEMP 25
C1     1   0.014450  0.413313  0.817636 11.000000  0.106220  0.054910 =
           0.045570 -0.003370  0.002160 -0.000400
AFIX 43
H1     2   0.024091  0.354239  0.695223 11.000000 -1.200000
AFIX 0
C2     1   0.067182  0.510231  0.931778 11.000000  0.088810  0.056980 =
           0.051560  0.010420 -0.001960 -0.003290
C3     1   0.052000  0.595439  1.114657 11.000000  0.102510  0.053080 =
           0.051640  0.002080 -0.005960 -0.008560
AFIX 43
H3     2   0.087594  0.659730  1.192803 11.000000 -1.200000
AFIX 0
C4     1   0.151912  0.463962  0.677713 11.000000  0.098570  0.078740 =
           0.059990 -0.004130  0.001990  0.006310
AFIX 23
H4A    2   0.117089  0.505455  0.566054 11.000000 -1.200000
H4B    2   0.151402  0.334842  0.678189 11.000000 -1.200000
AFIX 0
C5     1   0.224234  0.530554  0.642712 11.000000  0.104840  0.084530 =
           0.081190 -0.008000  0.004390  0.002470
AFIX 23
H5A    2   0.222754  0.659517  0.635962 11.000000 -1.200000
H5B    2   0.257125  0.497771  0.763395 11.000000 -1.200000
AFIX 0
C6     1   0.252330  0.462271  0.448336 11.000000  0.099810  0.102350 =
           0.085540 -0.003040  0.009670  0.008350
AFIX 23
H6A    2   0.220661  0.499567  0.326913 11.000000 -1.200000
H6B    2   0.252026  0.333186  0.452022 11.000000 -1.200000
AFIX 0
C7     1   0.326643  0.524625  0.420060 11.000000  0.107850  0.116450 =
           0.108240 -0.002090  0.013290  0.002470
AFIX 23
H7A    2   0.326243  0.653459  0.409756 11.000000 -1.200000
H7B    2   0.357634  0.492856  0.545231 11.000000 -1.200000
AFIX 0
C8     1   0.357043  0.452052  0.234702 11.000000  0.140430  0.200460 =
           0.127270 -0.016900  0.040900  0.002280
AFIX 23
H8A    2   0.326269  0.484857  0.109492 11.000000 -1.200000
H8B    2   0.356936  0.323185  0.244325 11.000000 -1.200000
AFIX 0
C9     1   0.430002  0.511260  0.207551 11.000000  0.139660  0.271770 =
           0.204540 -0.003630  0.070350 -0.002880
AFIX 137
H9A    2   0.431266  0.638911  0.201776 11.000000 -1.500000
H9B    2   0.444421  0.463123  0.078662 11.000000 -1.500000
H9C    2   0.461902  0.470362  0.324507 11.000000 -1.500000
AFIX 0
O1     3   0.135294  0.530743  0.876884 11.000000  0.099700  0.085540 =
           0.059050 -0.009190  0.001660 -0.008870
Q1     1   0.090600  0.442300  0.613000 11.000000  0.050000      0.17
Q2     1   0.178700  0.522900  0.963700 11.000000  0.050000      0.16
Q3     1   0.378200  0.501700  0.531600 11.000000  0.050000      0.15
Q4     1   0.288000  0.513000  0.710600 11.000000  0.050000      0.13
Q5     1   0.070500  0.408200  0.870400 11.000000  0.050000      0.13
Q6     1   0.333000  0.613400  0.258900 11.000000  0.050000      0.12
Q7     1   0.019200  0.507900  0.845000 11.000000  0.050000      0.12
Q8     1   0.094600  0.584000  1.230400 11.000000  0.050000      0.12
Q9     1   0.226900  0.395600  0.654900 11.000000  0.050000      0.12
Q10    1   0.143100  0.414500  0.853100 11.000000  0.050000      0.11
Q11    1   0.004300  0.396600  0.880000 11.000000  0.050000      0.09
Q12    1   0.075100  0.537200  0.848200 11.000000  0.050000      0.09
Q13    1   0.025800  0.441400  0.483600 11.000000  0.050000      0.08
Q14    1   0.421900  0.377700  0.275100 11.000000  0.050000      0.08
Q15    1   0.212100  0.733700  0.889000 11.000000  0.050000      0.08
Q16    1   0.101300  0.702700  0.876800 11.000000  0.050000      0.08
Q17    1   0.444800  0.506300  0.546600 11.000000  0.050000      0.08
Q18    1   0.155200  0.384700  0.656000 11.000000  0.050000      0.08
Q19    1   0.350900  0.568700  0.723000 11.000000  0.050000      0.07
Q20    1   0.493000  0.737400  0.354900 11.000000  0.050000      0.07
HKLF 4 1 1 0 0 0 1 0 0 0 1
END
;
data_global
_journal_date_recd_electronic     2013-10-15
_journal_date_accepted     2013-10-22
_journal_name_full     'Acta Crystallographica, Section E'
_journal_year     2013
_journal_volume     69
_journal_issue     11
_journal_page_first     o1721
_journal_page_last     o1721
_journal_paper_category     QO
_journal_paper_doi     10.1107/S1600536813029024
_journal_coeditor_code     CV5434
_publ_contact_author_name     'Cheng, Hua'
_publ_contact_author_address
;
College of Chemical Engineering and Food Science,
Hubei University of Arts and Science, Xiangyang 441053,
People's Republic of China
;
_publ_contact_author_email     wqwang2008@163.com
_publ_contact_author_fax     ?
_publ_contact_author_phone     ?
_publ_section_title
;
1,4-Bis(hexyloxy)benzene
;
loop_
    _publ_author_name
    _publ_author_address
    'Hua Cheng'
;
College of Chemical Engineering and Food Science,
Hubei University of Arts and Science, Xiangyang 441053,
People's Republic of China
;
_publ_section_synopsis     .
