# Supplementary material for: 1,4-Bis(hex­yloxy)benzene
Source: Acta Crystallogr Sect E Struct Rep Online. 2013 Oct 31;69(Pt 11):o1721. doi: 10.1107/S1600536813029024 (PMC3884367; doi:10.1107/S1600536813029024)
Supplement: Supplementary file 2 [file e-69-o1721-Isup2.hkl]

# 
# h,k,l, Fc-squared, Fo-squared, sigma(Fo-squared) and status flag 
# 
data_I
_shelx_title ' T in P2(1)/c' 
_shelx_refln_list_code          4 
_shelx_F_calc_maximum      143.93 
_exptl_crystal_F_000       308.00 
_reflns_d_resolution_high  0.8406 
 
loop_ 
 _symmetry_equiv_pos_as_xyz 
 'x, y, z' 
 '-x, y+1/2, -z+1/2' 
 '-x, -y, -z' 
 'x, -y-1/2, z-1/2' 
 
_cell_length_a    18.8531 
_cell_length_b     7.5120 
_cell_length_c     6.3642 
_cell_angle_alpha  90.000 
_cell_angle_beta   95.674 
_cell_angle_gamma  90.000 
 
_shelx_F_squared_multiplier     1.000 
 
loop_ 
 _refln_index_h 
 _refln_index_k 
 _refln_index_l 
 _refln_F_squared_calc 
 _refln_F_squared_meas 
 _refln_F_squared_sigma 
 _refln_observed_status 
   2   0   0      131.94      138.17      7.80 o 
   3   0   0      445.68      464.07     25.89 o 
   4   0   0      156.96      190.80     10.76 o 
   5   0   0       40.66       51.45      3.12 o 
   7   0   0       11.46       13.00      1.10 o 
   8   0   0       98.39       92.32      5.39 o 
   9   0   0      184.62      195.20     11.08 o 
  10   0   0     1153.70     1154.33     64.02 o 
  11   0   0      349.50      343.58     19.35 o 
  16   0   0       11.09       13.97      3.55 o 
  17   0   0        0.55       -0.67      2.66 o 
  18   0   0        0.11       -1.11      2.66 o 
  19   0   0        0.65        0.44      3.10 o 
  20   0   0        0.04       -2.44      3.10 o 
  21   0   0        0.03       -1.77      3.10 o 
  22   0   0        0.03       -1.77      3.33 o 
   1   1   0        0.18       -0.04      0.20 o 
   2   1   0      107.47       97.20      5.13 o 
   3   1   0       96.43       73.21      5.21 o 
   4   1   0       39.89       45.46      1.79 o 
   5   1   0       76.08       52.55      2.35 o 
   6   1   0        0.02       -0.20      0.42 o 
   7   1   0        2.25        2.89      1.05 o 
   8   1   0       36.17       36.96      2.43 o 
   9   1   0       92.84       87.52      3.79 o 
  10   1   0        4.32        3.33      2.93 o 
  11   1   0        0.67       -0.47      0.54 o 
  12   1   0       32.51       26.53      2.43 o 
  13   1   0       19.04       20.85      2.11 o 
  14   1   0       12.38        9.10      3.50 o 
  15   1   0        5.35        2.77      1.66 o 
  16   1   0        1.58        1.11      2.04 o 
  17   1   0        1.99        4.99      2.20 o 
  18   1   0        0.16       -0.93      2.11 o 
  19   1   0        0.14       -0.22      2.27 o 
  20   1   0        0.25        0.96      2.27 o 
  21   1   0        0.39        1.75      2.43 o 
  22   1   0        0.00        1.44      2.51 o 
   0   2   0    20714.84    21705.35   1003.06 o 
   1   2   0      581.16      774.15     43.63 o 
   2   2   0      266.97      227.13      9.01 o 
   3   2   0        7.25        8.63      0.65 o 
   4   2   0      201.42      197.51     11.14 o 
   5   2   0       10.82       14.86      2.22 o 
   6   2   0        0.71        0.28      0.47 o 
   7   2   0       11.66       10.96      0.96 o 
   8   2   0       33.42       33.89      1.82 o 
   9   2   0       52.07       47.82      2.70 o 
  10   2   0      431.50      436.98     20.41 o 
  11   2   0      170.24      168.34      8.08 o 
  12   2   0       12.77       10.27      1.09 o 
  13   2   0       19.39       24.70      1.77 o 
  15   2   0       18.57       15.81      2.13 o 
  16   2   0        7.32        9.73      1.89 o 
  17   2   0        0.39       -2.19      1.58 o 
  18   2   0        0.08       -0.41      1.78 o 
  19   2   0        0.12       -1.14      3.77 o 
  20   2   0        0.21       -1.42      2.43 o 
  21   2   0        0.01       -5.70      4.66 o 
   1   3   0       16.05       24.10      1.41 o 
   2   3   0      151.59       96.23      8.65 o 
   3   3   0      108.07       97.49      4.62 o 
   4   3   0       48.91       50.53      2.30 o 
   5   3   0       26.04       24.91      1.27 o 
   6   3   0        0.00       -0.61      0.62 o 
   7   3   0        3.21        3.67      0.91 o 
   8   3   0       25.49       23.03      1.41 o 
   9   3   0       57.83       52.18      2.41 o 
  10   3   0       11.41       11.91      1.13 o 
  11   3   0        1.12        0.98      1.09 o 
  13   3   0       50.73       49.94      4.13 o 
  14   3   0       31.36       31.28      2.68 o 
  15   3   0       11.34       14.04      1.77 o 
  16   3   0        2.89        2.53      1.47 o 
  17   3   0        3.28        3.87      1.51 o 
  18   3   0        0.04       -1.29      1.75 o 
  19   3   0        0.76       -0.77      1.83 o 
  20   3   0        0.56        0.60      2.43 o 
  21   3   0        1.19        3.18      2.74 o 
   0   4   0      726.51      607.55     28.44 o 
   2   4   0      314.16      279.73     10.16 o 
   3   4   0      169.22      176.07      7.23 o 
   4   4   0      150.80      142.55      5.97 o 
   5   4   0       62.98       61.38      2.61 o 
   6   4   0       11.65       13.25      0.94 o 
   7   4   0        0.12       -0.54      0.85 o 
   8   4   0        1.75        0.41      0.90 o 
   9   4   0        4.29       -0.04      1.28 o 
  10   4   0       42.92       29.74      3.21 o 
  11   4   0       22.39       15.89      2.46 o 
  12   4   0        6.54        3.46      1.40 o 
  13   4   0       12.06       12.51      1.74 o 
  14   4   0       11.18       10.53      1.66 o 
  15   4   0        5.88        5.23      1.63 o 
  16   4   0        0.70       -0.74      1.47 o 
  17   4   0        0.81        1.13      1.55 o 
  18   4   0        0.19        2.01      1.59 o 
  19   4   0        0.09       -1.15      1.91 o 
   1   5   0        5.94        6.77      1.29 o 
   2   5   0       17.32       21.14      1.43 o 
   3   5   0       10.55       10.18      1.09 o 
   4   5   0        2.37        1.70      0.92 o 
   5   5   0        0.23        0.02      0.66 o 
   6   5   0        0.63        0.28      0.83 o 
   7   5   0        0.01       -0.98      1.00 o 
   8   5   0       11.78       11.96      1.41 o 
   9   5   0        6.30        7.83      1.31 o 
  10   5   0       13.29       11.42      1.48 o 
  11   5   0        1.51        3.63      1.39 o 
  12   5   0       10.99       11.43      1.71 o 
  13   5   0       10.59        9.02      1.97 o 
  14   5   0        4.24        3.85      1.55 o 
  15   5   0        0.34        0.03      1.53 o 
  16   5   0        0.01       -1.26      1.58 o 
  17   5   0        0.02       -0.49      1.62 o 
  18   5   0        0.66        0.70      1.74 o 
   0   6   0        8.33       10.00      2.04 o 
   1   6   0        6.78       12.35      3.10 o 
   2   6   0       49.58       46.02      3.05 o 
   3   6   0       34.29       35.29      2.88 o 
   4   6   0       27.88       29.36      2.16 o 
   5   6   0       20.18       19.29      1.83 o 
   6   6   0        7.77       11.86      1.63 o 
   7   6   0        4.26        1.91      1.18 o 
   8   6   0        2.05        2.29      1.25 o 
   9   6   0        0.06       -1.74      1.16 o 
  10   6   0        1.93        1.74      1.44 o 
  11   6   0        1.06        0.91      1.49 o 
  12   6   0        1.24       -0.40      1.49 o 
  13   6   0        2.31        2.08      1.62 o 
  14   6   0        1.32       -0.80      1.53 o 
  15   6   0        0.63        0.15      1.62 o 
  16   6   0        0.00       -1.92      1.64 o 
   1   7   0        0.99        1.69      1.17 o 
   2   7   0        0.09       -0.51      1.12 o 
   3   7   0        0.00        0.01      1.46 o 
   4   7   0        0.06       -1.98      1.37 o 
   5   7   0        1.21       -0.52      1.41 o 
   6   7   0        0.33       -0.37      1.57 o 
   7   7   0        0.38        0.52      1.44 o 
   8   7   0        5.29        2.49      1.36 o 
   9   7   0        0.37       -0.95      1.51 o 
  10   7   0        7.15        7.16      1.77 o 
  11   7   0        3.57        5.11      1.78 o 
  12   7   0        0.00        2.76      1.76 o 
  13   7   0        0.02       -0.77      1.75 o 
   0   8   0        0.80       -0.89      3.33 o 
   1   8   0        0.60        0.45      1.73 o 
   2   8   0        0.44       -0.30      1.58 o 
   3   8   0        0.09        0.09      1.60 o 
   4   8   0        0.28       -0.81      1.60 o 
   5   8   0        1.11       -1.52      1.63 o 
   6   8   0        1.41        0.11      1.71 o 
   7   8   0        2.67        2.71      1.64 o 
   8   8   0        3.32        3.93      1.79 o 
   9   8   0        1.23        2.04      1.77 o 
 -22   1   1        0.02       -1.55      2.51 o 
 -21   1   1        0.01       -0.22      2.51 o 
 -20   1   1        0.39        0.86      2.43 o 
 -19   1   1        3.03        5.32      2.67 o 
 -18   1   1        5.38        8.69      2.58 o 
 -17   1   1        4.09        4.16      1.43 o 
 -16   1   1        3.05        4.18      1.30 o 
 -15   1   1        3.77        3.30      1.28 o 
 -14   1   1       12.53       16.20      1.77 o 
 -13   1   1        0.58       -0.27      1.02 o 
 -12   1   1        6.45        7.88      1.05 o 
 -11   1   1       71.13       68.20      3.21 o 
 -10   1   1       43.51       53.89      4.07 o 
  -9   1   1      763.11      800.89     32.47 o 
  -8   1   1      725.46      769.60     36.33 o 
  -7   1   1      138.45      173.88      8.50 o 
  -6   1   1       14.94       14.88      2.05 o 
  -5   1   1       69.49       58.16      3.82 o 
  -4   1   1       55.33       49.40      4.42 o 
  -3   1   1      190.11      165.91     19.35 o 
  -2   1   1      141.34      167.00     23.01 o 
   0   1   1        0.69       -0.31      0.42 o 
   1   1   1     2238.97     2655.14    221.66 o 
   2   1   1    20499.49    19166.38    930.71 o 
   3   1   1      116.13      119.12      4.04 o 
   4   1   1     1348.15     1200.65     39.13 o 
   5   1   1      334.89      342.76     11.30 o 
   6   1   1      164.90      133.60      4.91 o 
   7   1   1        0.76        0.42      0.43 o 
   8   1   1       21.59       17.19      0.91 o 
   9   1   1        0.68        0.46      0.69 o 
  10   1   1       25.08       23.08      1.18 o 
  11   1   1       18.29       16.76      1.03 o 
  12   1   1      255.00      234.15      7.89 o 
  13   1   1        7.57       10.79      0.98 o 
  14   1   1      128.69      140.44      5.53 o 
  15   1   1       93.13      111.83      5.28 o 
  16   1   1       48.53       59.28      3.38 o 
  17   1   1       11.59       13.13      2.21 o 
  18   1   1        1.63        1.93      1.86 o 
  19   1   1        0.05       -0.08      1.89 o 
  20   1   1        0.01        1.55      2.51 o 
  21   1   1        0.00        0.82      2.74 o 
 -21   2   1        0.00        0.78      4.32 o 
 -20   2   1        0.35       -0.28      2.49 o 
 -19   2   1        3.69        2.22      3.55 o 
 -18   2   1        1.39        0.77      2.43 o 
 -17   2   1        1.82        4.14      2.43 o 
 -16   2   1        0.21        1.00      2.20 o 
 -15   2   1        6.93        7.96      1.98 o 
 -14   2   1        4.89        4.85      1.19 o 
 -13   2   1       18.62       23.52      1.73 o 
 -12   2   1       33.44       35.45      2.68 o 
 -11   2   1       22.37       22.04      1.60 o 
 -10   2   1       25.61       26.65      1.49 o 
  -9   2   1       91.63       83.61      3.31 o 
  -8   2   1      216.80      210.61      7.73 o 
  -7   2   1      214.09      197.63     19.14 o 
  -6   2   1       92.24       94.19      4.08 o 
  -5   2   1        6.04        8.01      0.96 o 
  -4   2   1       45.38       36.54      2.42 o 
  -3   2   1        3.77        4.07      0.69 o 
  -2   2   1       94.81       88.39      4.47 o 
  -1   2   1      271.66      302.23     33.03 o 
   0   2   1      238.52      321.28     15.97 o 
   1   2   1     1221.36     1428.42     59.75 o 
   2   2   1     2116.59     2150.60    144.77 o 
   3   2   1      545.23      508.52     28.22 o 
   4   2   1      210.85      184.17     11.13 o 
   5   2   1      180.32      157.60      7.60 o 
   6   2   1       45.26       47.55      2.13 o 
   7   2   1       34.65       30.56      1.62 o 
   8   2   1        1.54        2.58      0.74 o 
   9   2   1        2.59        2.31      0.77 o 
  10   2   1        7.62        8.68      1.03 o 
  11   2   1       23.44       24.46      1.65 o 
  12   2   1        0.64        0.90      1.24 o 
  13   2   1        4.67        5.50      1.10 o 
  14   2   1       12.75       10.51      1.57 o 
  15   2   1        4.90        3.11      1.98 o 
  17   2   1        0.04        0.97      1.43 o 
  18   2   1        0.05        1.76      1.91 o 
  19   2   1        0.03        2.26      2.04 o 
  20   2   1        0.17        0.09      2.08 o 
  21   2   1        0.48        0.79      2.48 o 
 -21   3   1        0.04       -2.19      3.99 o 
 -20   3   1        0.18       -0.42      4.32 o 
 -19   3   1        1.08        2.02      2.43 o 
 -18   3   1        1.44       -0.33      2.35 o 
 -17   3   1        2.82        1.88      3.44 o 
 -16   3   1        0.55       -0.26      1.65 o 
 -15   3   1        0.61       -0.48      1.62 o 
 -14   3   1       22.29       23.26      2.51 o 
 -13   3   1       23.24       24.38      2.04 o 
 -12   3   1       21.84       21.92      1.52 o 
 -11   3   1        0.54       -0.33      0.86 o 
 -10   3   1        0.01       -0.82      0.78 o 
  -9   3   1      101.10       93.73      3.79 o 
  -8   3   1       43.20       39.99      2.65 o 
  -7   3   1       42.38       37.62      1.68 o 
  -6   3   1        0.04       -0.46      0.69 o 
  -5   3   1        0.35       -0.29      0.59 o 
  -4   3   1      112.86       97.29      6.91 o 
  -3   3   1      102.26      118.62      5.88 o 
  -2   3   1      158.57      165.08     11.20 o 
  -1   3   1        0.08        0.72      0.87 o 
   0   3   1        2.31        1.59      1.13 o 
   1   3   1      499.36      511.34     26.23 o 
   2   3   1     2123.99     2031.40    111.92 o 
   3   3   1        2.25        2.88      1.88 o 
   4   3   1      197.61      194.33     11.30 o 
   5   3   1       88.71       77.05      3.18 o 
   6   3   1       32.27       32.67      2.04 o 
   7   3   1        1.32        2.00      0.81 o 
   8   3   1        0.52        0.96      0.83 o 
   9   3   1        0.83       -0.70      0.88 o 
  10   3   1        0.40       -0.58      0.89 o 
  11   3   1        1.92        2.27      0.99 o 
  12   3   1       90.41       84.47      3.65 o 
  13   3   1       10.14       13.32      1.64 o 
  14   3   1       22.89       21.41      1.92 o 
  15   3   1       18.58       20.13      1.97 o 
  16   3   1        6.35        6.11      1.55 o 
  17   3   1        0.70       -1.65      1.44 o 
  18   3   1        0.19       -1.16      1.53 o 
  19   3   1        1.18        2.59      2.05 o 
  20   3   1        0.34        1.40      2.12 o 
 -20   4   1        0.24       -2.90      3.22 o 
 -19   4   1        2.97        4.87      3.22 o 
 -18   4   1        0.58        0.60      2.77 o 
 -17   4   1        2.68        4.22      1.94 o 
 -16   4   1        0.07        1.16      1.81 o 
 -15   4   1        3.27        3.63      1.59 o 
 -14   4   1        3.70        4.63      1.53 o 
 -13   4   1       12.98       14.71      1.82 o 
 -12   4   1       24.71       24.78      2.12 o 
 -11   4   1       21.49       20.12      2.26 o 
 -10   4   1       10.50       11.29      1.46 o 
  -9   4   1       48.28       49.05      2.63 o 
  -8   4   1       79.88       77.12      3.87 o 
  -7   4   1       64.11       61.20      2.47 o 
  -6   4   1       80.99       76.75      3.32 o 
  -5   4   1        5.36        4.46      0.89 o 
  -4   4   1       17.68       17.73      1.46 o 
  -3   4   1        1.18        0.16      0.52 o 
  -2   4   1        0.30        0.12      0.78 o 
  -1   4   1        0.25        1.50      0.75 o 
   1   4   1      162.27      208.08     18.36 o 
   2   4   1      436.87      411.84     14.81 o 
   3   4   1      160.55      153.12      8.61 o 
   4   4   1       41.35       40.68      2.30 o 
   5   4   1       30.39       27.33      2.57 o 
   6   4   1        8.54        9.46      1.13 o 
   7   4   1        2.33        2.30      0.94 o 
   8   4   1        0.98        0.07      0.58 o 
   9   4   1        1.64        0.63      0.62 o 
  10   4   1        3.21        1.63      1.19 o 
  11   4   1        7.81        8.67      1.35 o 
  12   4   1        0.30       -0.66      1.25 o 
  13   4   1        3.06        2.07      1.37 o 
  14   4   1        7.23        8.54      1.55 o 
  15   4   1        2.40        0.79      1.41 o 
  16   4   1        0.25       -1.45      1.48 o 
  17   4   1        0.19       -0.22      1.73 o 
  18   4   1        0.27        0.28      1.61 o 
  19   4   1        0.00        0.25      2.08 o 
 -18   5   1        0.17       -0.60      2.07 o 
 -17   5   1        1.31        2.15      2.39 o 
 -16   5   1        2.51        1.22      1.68 o 
 -15   5   1        2.74        1.29      1.60 o 
 -14   5   1       14.14       14.03      1.92 o 
 -13   5   1       25.00       24.44      2.20 o 
 -12   5   1       22.26       18.78      1.96 o 
 -11   5   1       16.41       16.51      1.89 o 
 -10   5   1        5.90        5.35      1.46 o 
  -9   5   1        4.31        3.68      1.21 o 
  -8   5   1        1.24       -0.34      1.06 o 
  -7   5   1        0.27       -0.70      0.74 o 
  -6   5   1       11.44       12.93      1.35 o 
  -5   5   1       16.62       10.94      2.48 o 
  -4   5   1       42.94       43.83      3.39 o 
  -3   5   1       70.57       74.69      3.51 o 
  -2   5   1       53.06       55.37      2.92 o 
  -1   5   1       26.89       31.41      2.68 o 
   0   5   1       23.05       26.43      2.73 o 
   1   5   1       24.45       47.91      5.98 o 
   2   5   1      110.30       84.01     21.23 o 
   3   5   1        3.05        3.84      0.90 o 
   4   5   1       33.64       30.35      2.65 o 
   5   5   1        9.65       11.65      1.91 o 
   7   5   1        0.39       -0.69      0.96 o 
   8   5   1        0.15        1.01      1.16 o 
   9   5   1        2.03        0.81      1.16 o 
  10   5   1        2.68        0.47      1.16 o 
  11   5   1        4.81        2.93      1.29 o 
  12   5   1       21.03       18.88      1.91 o 
  13   5   1        6.55       10.57      1.71 o 
  14   5   1        0.36       -0.42      1.52 o 
  15   5   1        0.30        0.19      1.76 o 
  16   5   1        0.06        0.77      1.89 o 
  17   5   1        0.40       -0.86      1.95 o 
 -16   6   1        2.12        3.11      1.82 o 
 -15   6   1        0.09        0.53      1.98 o 
 -14   6   1        0.00       -0.09      1.57 o 
 -13   6   1        0.93        2.30      1.61 o 
 -12   6   1        4.47        4.53      1.62 o 
 -11   6   1        7.64        5.66      1.67 o 
 -10   6   1        2.59        2.70      1.50 o 
  -9   6   1       13.98       17.69      1.99 o 
  -8   6   1       17.49       16.41      1.69 o 
  -7   6   1       19.17       23.92      1.86 o 
  -6   6   1       34.61       33.73      2.38 o 
  -5   6   1        0.40       -0.70      1.00 o 
  -4   6   1        0.58        0.12      1.04 o 
  -3   6   1        4.80        5.91      1.61 o 
  -2   6   1       19.28       19.49      1.57 o 
  -1   6   1       25.16       28.55      1.88 o 
   0   6   1       21.39       24.13      1.66 o 
   1   6   1        0.05        4.07      1.57 o 
   2   6   1       15.77       15.85      1.48 o 
   3   6   1        0.60        3.73      1.61 o 
   4   6   1        8.70        6.87      1.54 o 
   5   6   1        3.49        4.58      1.76 o 
   6   6   1        0.67       -1.36      1.58 o 
   7   6   1        0.37       -1.94      1.30 o 
   8   6   1        0.50       -1.42      1.32 o 
  10   6   1        0.34       -2.05      1.43 o 
  11   6   1        0.02       -1.91      2.33 o 
  12   6   1        1.35        2.26      1.73 o 
  13   6   1        0.06        0.99      1.45 o 
  14   6   1        0.26        2.16      1.56 o 
  15   6   1        0.03        0.39      1.67 o 
 -13   7   1        3.76        4.54      1.88 o 
 -12   7   1        3.46        5.08      1.88 o 
 -11   7   1        2.63        2.70      1.78 o 
 -10   7   1        0.77        1.97      1.64 o 
  -9   7   1        0.02        0.81      1.57 o 
  -8   7   1        0.00       -1.05      1.52 o 
  -7   7   1        0.42       -0.10      1.32 o 
  -6   7   1        5.36        3.72      1.54 o 
  -5   7   1        4.44        2.09      1.46 o 
  -4   7   1        3.72        2.13      1.50 o 
  -3   7   1        4.84        2.80      1.24 o 
  -2   7   1        1.86       -0.13      1.19 o 
  -1   7   1        0.35        0.34      1.22 o 
   0   7   1        0.00        1.13      1.33 o 
   1   7   1        2.08        1.49      1.53 o 
   2   7   1        2.12        2.42      1.57 o 
   3   7   1        0.15        1.32      1.55 o 
   4   7   1        0.50        1.82      1.51 o 
   5   7   1        0.28       -0.44      1.52 o 
   6   7   1        1.02        0.16      1.46 o 
   7   7   1        1.72        0.70      1.34 o 
   8   7   1        2.03        0.56      1.33 o 
   9   7   1        3.59        3.29      1.48 o 
  10   7   1        3.97        5.23      1.68 o 
  11   7   1        2.25        0.33      1.59 o 
  12   7   1        1.44        2.09      1.69 o 
  13   7   1        0.39        1.01      1.73 o 
  -9   8   1        2.47        4.21      1.87 o 
  -8   8   1        2.75        2.35      1.77 o 
  -7   8   1        1.73        2.06      1.73 o 
  -6   8   1        4.33        2.86      1.77 o 
  -5   8   1        0.07        1.76      1.69 o 
  -4   8   1        2.58        2.89      1.71 o 
  -3   8   1        5.22        4.75      1.71 o 
  -2   8   1       11.10       11.52      1.89 o 
  -1   8   1       14.20       14.37      3.15 o 
   0   8   1       13.78       13.16      3.48 o 
   1   8   1        6.27        6.76      2.07 o 
   2   8   1        0.60        2.31      1.73 o 
   3   8   1        2.19        0.98      1.73 o 
   4   8   1        8.75        6.98      1.93 o 
   5   8   1        4.89        3.92      1.90 o 
   6   8   1        1.09        1.82      1.83 o 
   7   8   1        0.21       -1.07      1.65 o 
   8   8   1        0.14        1.38      1.52 o 
   9   8   1        0.19        0.02      1.65 o 
 -22   0   2        0.07        0.00      3.77 o 
 -21   0   2        0.01        0.00      3.33 o 
 -20   0   2        0.00        0.80      1.57 o 
 -19   0   2        0.74        0.54      1.54 o 
 -18   0   2        5.13        2.90      1.57 o 
 -17   0   2       29.07       28.52      2.99 o 
 -16   0   2       15.38       17.43      2.17 o 
 -15   0   2       57.69       50.35      3.99 o 
 -14   0   2       10.12        9.27      1.68 o 
 -13   0   2       17.32       22.28      2.29 o 
 -12   0   2        3.03        2.49      1.10 o 
 -11   0   2       34.55       34.81      2.40 o 
 -10   0   2       12.92       16.08      1.43 o 
  -9   0   2      225.69      243.04     11.56 o 
  -8   0   2       64.41       73.02      3.81 o 
  -7   0   2       88.66      113.85      5.61 o 
  -6   0   2       14.80       14.51      1.22 o 
  -5   0   2      165.97      126.18      8.43 o 
  -4   0   2      118.77      126.97     12.75 o 
  -3   0   2       17.57       14.86      2.44 o 
  -1   0   2        2.72        2.88      1.11 o 
   0   0   2      379.10      433.00     33.37 o 
   1   0   2      109.64      112.42      8.87 o 
   2   0   2      151.25      157.57      9.42 o 
   3   0   2       24.79       31.99      3.28 o 
   4   0   2      770.34      634.25     29.56 o 
   5   0   2     1196.40     1219.05     56.49 o 
   6   0   2     1249.13     1169.43     54.15 o 
   7   0   2      237.24      271.66     12.87 o 
   8   0   2       25.72       25.80      1.86 o 
   9   0   2        0.38       -0.23      0.94 o 
  10   0   2        3.09        2.51      1.55 o 
  11   0   2        7.23        6.21      1.52 o 
  12   0   2       10.99        8.65      1.40 o 
  13   0   2        6.84       11.91      1.66 o 
  14   0   2       45.78       45.51      3.02 o 
  15   0   2        6.08        8.40      2.29 o 
  16   0   2       92.04      117.87      6.56 o 
  17   0   2       40.35       38.80      5.77 o 
  18   0   2        7.31        1.77      3.55 o 
  19   0   2        0.28        0.22      3.33 o 
  20   0   2        0.13       -1.33      3.55 o 
 -21   1   2        0.01        0.42      1.52 o 
 -20   1   2        0.01        0.34      1.30 o 
 -19   1   2        0.02       -1.07      2.27 o 
 -18   1   2        0.08        0.67      1.46 o 
 -17   1   2        0.70       -0.94      2.00 o 
 -16   1   2        0.01       -0.33      1.27 o 
 -15   1   2        5.21        5.13      1.82 o 
 -14   1   2        1.41        0.60      1.66 o 
 -13   1   2        0.02       -0.64      0.92 o 
 -12   1   2        0.97       -0.52      0.95 o 
 -11   1   2        0.23       -0.58      0.88 o 
 -10   1   2        0.57       -0.94      0.78 o 
  -9   1   2       15.90       22.70      2.27 o 
  -8   1   2        9.70       11.09      0.90 o 
  -7   1   2      180.77      198.42     12.76 o 
  -6   1   2      186.68      184.39     11.52 o 
  -5   1   2      245.09      249.79     24.74 o 
  -4   1   2      134.57      127.27     12.87 o 
  -3   1   2        2.43        4.77      0.55 o 
  -2   1   2       86.33       74.82      4.44 o 
  -1   1   2       36.95       40.26      3.16 o 
   0   1   2       88.93       13.88     27.30 o 
   1   1   2      145.32      120.70     15.41 o 
   2   1   2       48.53       54.36      2.42 o 
   3   1   2      235.80      256.74     13.66 o 
   4   1   2      420.67      369.00     12.23 o 
   5   1   2        1.19        2.36      0.74 o 
   6   1   2       12.69       11.49      1.03 o 
   7   1   2        0.32       -0.11      0.59 o 
   8   1   2        0.83        1.25      0.63 o 
   9   1   2        4.09        3.37      0.69 o 
  10   1   2        1.49        2.09      0.75 o 
  11   1   2        1.18        1.81      0.99 o 
  12   1   2        0.06        0.82      0.83 o 
  13   1   2        0.22        0.87      0.99 o 
  14   1   2        0.00        0.21      1.16 o 
  15   1   2        0.18        1.90      1.21 o 
  16   1   2        0.60        1.72      1.52 o 
  17   1   2        0.93        0.83      1.56 o 
  18   1   2        0.74       -0.73      1.89 o 
  19   1   2        0.59       -3.05      2.43 o 
  20   1   2        0.30        5.33      2.65 o 
 -21   2   2        0.03        0.21      2.40 o 
 -20   2   2        0.00        0.80      2.34 o 
 -19   2   2        0.30       -1.15      2.27 o 
 -18   2   2        2.37       -1.04      2.27 o 
 -17   2   2       13.57       14.96      2.90 o 
 -16   2   2        6.02        6.65      1.61 o 
 -15   2   2       36.81       41.10      2.54 o 
 -14   2   2        0.01        0.90      1.56 o 
 -13   2   2        0.51        1.28      1.09 o 
 -12   2   2       14.45       16.98      1.70 o 
 -11   2   2        0.71        0.15      0.94 o 
 -10   2   2        2.36        2.26      0.99 o 
  -9   2   2       74.93       80.42      4.88 o 
  -8   2   2       33.76       33.67      2.84 o 
  -7   2   2       58.08       60.54      5.32 o 
  -6   2   2        6.94        4.01      0.70 o 
  -5   2   2       99.23       82.19     11.27 o 
  -4   2   2      162.22      188.05     32.10 o 
  -3   2   2        1.89        2.95      1.18 o 
  -2   2   2      183.10      192.01     36.01 o 
  -1   2   2        0.30        0.71      0.59 o 
   0   2   2        2.95        3.13      0.99 o 
   1   2   2      231.84      212.63     12.09 o 
   2   2   2       46.42       75.44      6.99 o 
   3   2   2      228.47      197.74     10.45 o 
   4   2   2      339.54      301.67     12.01 o 
   5   2   2      302.02      282.73     10.22 o 
   6   2   2      351.99      368.66     12.20 o 
   7   2   2       76.58       68.63      2.76 o 
   8   2   2        3.84        4.63      0.70 o 
   9   2   2        1.06        0.74      0.89 o 
  10   2   2        0.45       -0.05      0.79 o 
  11   2   2        6.07        5.18      1.05 o 
  12   2   2        0.75       -0.03      1.06 o 
  13   2   2        0.11        0.84      1.12 o 
  14   2   2       30.12       33.20      2.08 o 
  15   2   2        1.36        0.72      1.39 o 
  16   2   2       42.33       53.64      3.23 o 
  17   2   2       17.87       18.09      2.02 o 
  18   2   2        2.30        1.11      1.66 o 
  19   2   2        0.00        1.22      2.54 o 
  20   2   2        0.26       -1.38      2.08 o 
 -20   3   2        0.03       -2.52      4.21 o 
 -19   3   2        0.04       -1.00      4.77 o 
 -18   3   2        0.35       -4.82      3.22 o 
 -17   3   2        2.03       -2.44      2.20 o 
 -16   3   2        0.14       -2.21      1.83 o 
 -15   3   2       14.38       16.87      2.34 o 
 -14   3   2        4.89        4.16      1.35 o 
 -13   3   2        0.01       -0.25      1.21 o 
 -12   3   2        0.33       -0.29      1.26 o 
 -11   3   2        0.16        0.71      1.07 o 
 -10   3   2        0.02        0.23      1.09 o 
  -9   3   2       11.14       14.38      1.41 o 
  -8   3   2       14.71       15.74      1.18 o 
  -7   3   2      230.31      226.88     21.79 o 
  -6   3   2      164.41      161.47     10.79 o 
  -5   3   2      300.91      310.83     30.58 o 
  -4   3   2      265.70      369.27     17.49 o 
  -3   3   2       19.77       25.20      5.82 o 
  -2   3   2       69.22       77.73     11.68 o 
  -1   3   2       26.51       37.62      3.12 o 
   0   3   2       51.98       71.95      5.69 o 
   1   3   2      137.76      143.56     13.95 o 
   2   3   2      114.66      108.67      7.89 o 
   3   3   2      482.06      471.42     18.07 o 
   4   3   2      712.96      592.23     24.92 o 
   5   3   2       30.60       26.24      1.72 o 
   6   3   2       14.17       13.76      1.22 o 
   7   3   2        0.20       -0.56      0.88 o 
   8   3   2        0.12       -0.67      0.88 o 
   9   3   2        2.19        1.43      0.98 o 
  10   3   2        2.53        1.29      1.02 o 
  11   3   2        2.49        1.13      1.06 o 
  12   3   2        0.13       -0.52      1.14 o 
  13   3   2        0.45        0.99      1.18 o 
  14   3   2        0.06        0.85      1.46 o 
  15   3   2        0.19       -0.66      1.46 o 
  16   3   2        1.58        0.69      1.57 o 
  17   3   2        2.57        3.64      1.64 o 
  18   3   2        2.00        0.63      1.62 o 
  19   3   2        1.59        1.81      1.66 o 
 -19   4   2        0.01       -0.71      2.49 o 
 -18   4   2        0.11       -1.91      2.66 o 
 -17   4   2        0.92       -0.67      2.30 o 
 -16   4   2        0.08        1.45      1.96 o 
 -15   4   2       22.50       23.81      2.75 o 
 -14   4   2       13.15       10.43      2.20 o 
 -13   4   2        8.73        9.68      2.07 o 
 -12   4   2       29.62       31.55      2.89 o 
 -11   4   2       19.13       22.69      1.95 o 
 -10   4   2        4.26        2.72      1.25 o 
  -9   4   2        0.24       -0.22      0.92 o 
  -8   4   2        2.75        1.22      0.98 o 
  -7   4   2       11.94       12.52      2.23 o 
  -6   4   2        0.28        0.33      0.87 o 
  -5   4   2       30.92       29.22      3.26 o 
  -4   4   2       80.84       85.61      7.58 o 
  -3   4   2        7.49        9.14      1.32 o 
  -2   4   2       16.34       18.72      1.81 o 
  -1   4   2        0.04        1.41      2.59 o 
   0   4   2       36.23       48.26      3.89 o 
   1   4   2      133.57      146.50      6.46 o 
   2   4   2      129.50      145.01      6.35 o 
   3   4   2      247.71      217.70      8.05 o 
   4   4   2      169.58      155.16      6.58 o 
   5   4   2        0.01        0.41      0.65 o 
   6   4   2        3.90        2.10      1.81 o 
   7   4   2        0.02       -0.06      0.58 o 
   8   4   2        0.98        0.21      0.73 o 
   9   4   2        0.14       -1.50      1.08 o 
  10   4   2        1.77        0.44      1.15 o 
  11   4   2        9.37        5.83      1.34 o 
  12   4   2        4.01        3.88      1.30 o 
  13   4   2        5.53        3.75      1.49 o 
  14   4   2       16.77       18.23      1.99 o 
  15   4   2        0.62       -0.16      1.48 o 
  16   4   2        4.24        5.00      1.62 o 
  17   4   2        1.46        0.98      1.62 o 
  18   4   2        0.00       -0.51      1.64 o 
 -18   5   2        0.14       -0.55      2.99 o 
 -17   5   2        0.88        0.45      2.07 o 
 -16   5   2        0.27        0.14      2.08 o 
 -15   5   2        6.53        8.11      2.26 o 
 -14   5   2        1.78        3.01      2.54 o 
 -13   5   2        0.52       -1.73      1.83 o 
 -12   5   2        1.95        0.98      1.81 o 
 -11   5   2        5.86        5.30      2.36 o 
 -10   5   2        6.57        5.24      2.18 o 
  -9   5   2        2.05        2.84      1.42 o 
  -8   5   2        0.45        1.01      1.15 o 
  -7   5   2       60.50       65.83      3.14 o 
  -6   5   2       32.41       30.51      2.26 o 
  -5   5   2       78.86       92.97      6.70 o 
  -4   5   2       76.84       88.66     16.68 o 
  -3   5   2        0.01       -1.26      0.84 o 
  -2   5   2        3.27        2.13      1.66 o 
  -1   5   2       11.98       11.13      1.50 o 
   0   5   2       10.91       10.29      1.47 o 
   1   5   2        0.76        2.11      1.24 o 
   3   5   2       81.01       90.62      6.32 o 
   4   5   2      152.03      120.26      4.73 o 
   5   5   2        3.92        5.08      1.56 o 
   6   5   2       17.64       14.99      2.00 o 
   7   5   2        2.06       -0.12      1.11 o 
   8   5   2        0.31       -0.04      1.06 o 
   9   5   2        1.50        1.24      1.11 o 
  10   5   2        3.20        2.23      1.18 o 
  11   5   2        1.95        1.59      1.24 o 
  12   5   2        0.01       -1.21      1.41 o 
  13   5   2        0.35        0.71      1.52 o 
  14   5   2        0.35        0.97      1.54 o 
  15   5   2        0.08       -2.04      1.54 o 
  16   5   2        0.16       -0.85      1.62 o 
 -16   6   2        0.48       -1.69      2.38 o 
 -15   6   2        6.01        4.18      2.45 o 
 -14   6   2        8.45        9.23      2.54 o 
 -13   6   2        7.70        3.85      2.24 o 
 -12   6   2       13.62       12.94      2.47 o 
 -11   6   2       13.68       12.06      2.34 o 
 -10   6   2        6.25        4.46      2.41 o 
  -9   6   2        2.44        2.45      1.91 o 
  -8   6   2        0.05       -0.35      1.77 o 
  -7   6   2        0.63        1.77      1.35 o 
  -6   6   2        0.06       -0.40      1.37 o 
  -5   6   2        4.30        6.10      1.53 o 
  -4   6   2       16.07       18.75      1.96 o 
  -3   6   2        1.50        2.65      2.20 o 
  -2   6   2        0.01       -1.08      1.33 o 
  -1   6   2        1.03        2.22      1.42 o 
   0   6   2       14.34       18.12      2.09 o 
   1   6   2       27.30       35.19      3.88 o 
   2   6   2       33.55       42.95      5.14 o 
   3   6   2       57.32       62.52      6.62 o 
   4   6   2       35.16       31.82      3.23 o 
   5   6   2        4.61        5.84      1.53 o 
   6   6   2        2.39        0.95      1.38 o 
   8   6   2        0.09       -0.03      1.62 o 
   9   6   2        0.68       -0.90      1.24 o 
  10   6   2        3.36        2.38      1.36 o 
  11   6   2        6.00        5.62      1.62 o 
  12   6   2        4.35        2.55      1.53 o 
  13   6   2        3.36        1.95      1.64 o 
  14   6   2        2.93        0.73      1.62 o 
 -13   7   2        0.57        0.99      2.33 o 
 -12   7   2        2.61        2.81      2.30 o 
 -11   7   2        5.88        3.18      2.39 o 
 -10   7   2        7.47        8.05      2.37 o 
  -9   7   2        6.42        5.04      2.21 o 
  -8   7   2        0.51       -0.37      2.05 o 
  -7   7   2        9.66        7.84      1.86 o 
  -6   7   2        5.46        7.51      3.86 o 
  -5   7   2       10.13       16.30      2.50 o 
  -4   7   2        7.15       12.83      1.92 o 
  -3   7   2        6.55       11.16      1.86 o 
  -2   7   2       23.18       26.84      2.43 o 
  -1   7   2       30.66       36.60      2.75 o 
   0   7   2       33.14       37.29      3.28 o 
   1   7   2       24.16       30.89      2.96 o 
   2   7   2       11.13       11.69      2.63 o 
   3   7   2        0.36        1.53      1.91 o 
   4   7   2        7.94        9.84      1.80 o 
   5   7   2        0.69        3.14      1.70 o 
   6   7   2       11.67       11.60      1.93 o 
   7   7   2        1.70        1.96      1.44 o 
   8   7   2        0.39       -0.06      1.39 o 
   9   7   2        1.14        0.13      1.44 o 
  10   7   2        1.63        0.33      1.58 o 
  11   7   2        0.45        0.38      1.68 o 
  -8   8   2        0.01       -1.56      2.05 o 
  -7   8   2        0.00        0.73      3.94 o 
  -6   8   2        0.02       -1.05      2.74 o 
  -5   8   2        0.25       -2.94      1.96 o 
  -4   8   2        1.22       -1.80      2.97 o 
  -3   8   2        0.18       -1.68      2.59 o 
  -2   8   2        0.08       -2.80      2.54 o 
  -1   8   2        0.55       -0.20      1.84 o 
   0   8   2        2.08        2.92      1.97 o 
   1   8   2        3.49        3.26      2.02 o 
   2   8   2        3.58        3.22      1.84 o 
   3   8   2        2.10        2.23      1.82 o 
   4   8   2        0.21        0.61      1.81 o 
   5   8   2        0.00        0.33      1.78 o 
   6   8   2        0.04       -0.88      2.18 o 
   7   8   2        0.01        0.30      1.55 o 
 -21   1   3        0.02        0.54      1.61 o 
 -20   1   3        0.00       -1.83      1.36 o 
 -19   1   3        0.04        1.76      1.17 o 
 -18   1   3        0.06        0.38      1.54 o 
 -17   1   3        5.06        3.12      1.21 o 
 -16   1   3        8.38        8.27      1.32 o 
 -15   1   3       37.05       43.16      2.50 o 
 -14   1   3        0.23       -1.60      1.07 o 
 -13   1   3      253.50      259.06      9.65 o 
 -12   1   3        0.15        0.05      0.91 o 
 -11   1   3        3.84        4.55      0.98 o 
 -10   1   3        6.13        5.44      0.82 o 
  -9   1   3       11.64       11.00      0.94 o 
  -8   1   3        3.00        3.35      0.71 o 
  -7   1   3       11.01       11.83      0.87 o 
  -6   1   3        0.93        0.30      0.37 o 
  -5   1   3      117.54      134.23      6.37 o 
  -4   1   3       93.96      101.21     19.82 o 
  -3   1   3     1201.61     1418.41     68.94 o 
  -2   1   3      652.59      826.32     37.04 o 
  -1   1   3       72.92       92.58     13.04 o 
   0   1   3      162.88      183.83     15.62 o 
   1   1   3        1.54        0.74      0.60 o 
   2   1   3        5.84        4.62      0.74 o 
   3   1   3        9.27        9.59      0.73 o 
   4   1   3       61.51       47.83      1.96 o 
   5   1   3       32.99       36.81      1.86 o 
   6   1   3       12.60       16.86      1.24 o 
   7   1   3      225.87      229.63      7.81 o 
   8   1   3      102.59      113.73      4.13 o 
   9   1   3        6.97        9.08      1.07 o 
  10   1   3        0.50        0.62      0.88 o 
  11   1   3        0.48        1.37      0.90 o 
  12   1   3        3.02        1.54      0.96 o 
  13   1   3        6.81        6.17      1.33 o 
  14   1   3        2.25        2.50      1.23 o 
  15   1   3        0.48        1.38      1.31 o 
  16   1   3        5.41       10.56      1.57 o 
  17   1   3        1.36        4.22      1.72 o 
  18   1   3        9.47       14.05      2.31 o 
  19   1   3        1.47        1.49      2.65 o 
 -20   2   3        0.08       -1.37      1.47 o 
 -19   2   3        0.04        0.61      1.38 o 
 -18   2   3        0.14       -1.82      1.22 o 
 -17   2   3        0.08        0.46      1.08 o 
 -16   2   3        0.78        1.51      1.11 o 
 -15   2   3        1.60        1.59      1.11 o 
 -14   2   3        7.60        6.31      1.23 o 
 -13   2   3       30.12       30.27      3.38 o 
 -12   2   3       24.01       22.51      3.27 o 
 -11   2   3        8.36       11.77      1.21 o 
 -10   2   3       14.33       11.11      2.41 o 
  -9   2   3       11.33       12.74      1.30 o 
  -8   2   3       10.07       10.06      0.95 o 
  -7   2   3       37.29       39.79      4.21 o 
  -6   2   3        9.94       13.52      1.58 o 
  -5   2   3       86.20       79.32     15.00 o 
  -4   2   3       24.83       33.46      1.78 o 
  -3   2   3      386.05      422.97     47.93 o 
  -2   2   3      153.06      202.04     26.18 o 
  -1   2   3        3.04        1.00      0.83 o 
   0   2   3        2.09        4.50      1.25 o 
   1   2   3       22.11       22.30      1.65 o 
   2   2   3       11.11       13.59      1.76 o 
   3   2   3        0.06       -0.02      0.56 o 
   4   2   3        8.06        6.69      0.82 o 
   5   2   3       22.27       22.06      1.36 o 
   6   2   3       45.11       35.56      2.30 o 
   7   2   3       55.97       51.88      2.25 o 
   8   2   3       93.15       85.41      3.23 o 
   9   2   3       10.24        7.64      1.03 o 
  10   2   3        0.00       -0.62      1.06 o 
  11   2   3        2.75        3.00      1.20 o 
  12   2   3        3.25        3.33      1.23 o 
  13   2   3        2.63        1.53      1.25 o 
  14   2   3        2.36        3.20      1.27 o 
  15   2   3        0.82        2.56      1.37 o 
  16   2   3        0.47        1.29      1.62 o 
  17   2   3        2.02        2.22      1.76 o 
  18   2   3        3.63        5.62      1.86 o 
 -19   3   3        0.01       -0.81      2.34 o 
 -18   3   3        0.00        1.73      2.34 o 
 -17   3   3        0.82        2.16      2.27 o 
 -16   3   3        1.84        2.37      2.11 o 
 -15   3   3        6.93        7.77      1.60 o 
 -14   3   3        1.97       -0.29      1.89 o 
 -13   3   3       91.78       96.62      5.15 o 
 -12   3   3        7.22        8.59      1.73 o 
 -11   3   3        0.01       -1.41      1.29 o 
 -10   3   3        1.44        0.55      1.18 o 
  -9   3   3        6.04        7.72      1.80 o 
  -8   3   3       19.22       21.23      1.73 o 
  -7   3   3       24.59       26.29      5.04 o 
  -6   3   3        8.31        9.13      1.20 o 
  -5   3   3        4.22        1.02      0.72 o 
  -4   3   3       12.56       17.66      3.63 o 
  -3   3   3      233.31      274.86     41.05 o 
  -2   3   3      151.06      205.20     35.62 o 
  -1   3   3        0.00       -0.13      1.25 o 
   0   3   3        2.05        5.83      1.84 o 
   1   3   3       60.91       70.99      3.35 o 
   2   3   3      121.02      123.94     12.35 o 
   3   3   3      123.69      111.41     13.98 o 
   4   3   3       26.80       29.68      1.54 o 
   5   3   3       19.15       16.63      1.24 o 
   6   3   3        1.28        1.12      0.68 o 
   7   3   3       25.10       23.69      1.44 o 
   8   3   3        8.47       11.02      1.31 o 
   9   3   3        0.30       -0.56      1.05 o 
  10   3   3        0.30       -1.31      1.09 o 
  11   3   3        1.73        0.73      1.18 o 
  12   3   3        6.00        4.50      1.28 o 
  13   3   3        6.28        8.51      1.42 o 
  14   3   3        0.00       -1.44      1.39 o 
  15   3   3        0.01        0.90      1.54 o 
  16   3   3        1.46        0.63      1.68 o 
  17   3   3        1.14        3.68      1.77 o 
  18   3   3        5.03        7.50      1.94 o 
 -18   4   3        0.06       -0.78      2.35 o 
 -17   4   3        0.08       -0.78      2.55 o 
 -16   4   3        0.34       -2.52      2.33 o 
 -15   4   3        0.89        0.18      1.95 o 
 -14   4   3        5.81        8.53      2.21 o 
 -13   4   3       17.44       18.61      1.94 o 
 -12   4   3       10.23       11.67      1.73 o 
 -11   4   3        1.08       -2.12      1.41 o 
 -10   4   3        0.59       -2.03      1.35 o 
  -9   4   3        0.63       -0.30      1.31 o 
  -8   4   3        3.16        3.41      1.34 o 
  -7   4   3       16.82       15.26      1.69 o 
  -6   4   3       19.24       22.43      1.81 o 
  -5   4   3       76.17       74.00      9.52 o 
  -4   4   3       16.12       16.00      1.61 o 
  -3   4   3      128.00      135.21     30.72 o 
  -2   4   3       62.94       71.51     17.31 o 
  -1   4   3        5.40        4.65      1.97 o 
   0   4   3       13.63       17.59      2.16 o 
   1   4   3       19.71       20.03      1.94 o 
   2   4   3        5.10        4.94      1.02 o 
   3   4   3        0.42       -0.32      0.99 o 
   4   4   3        0.73        1.31      0.80 o 
   5   4   3       42.74       34.29      2.33 o 
   6   4   3       44.35       45.82      4.32 o 
   7   4   3       21.37       22.65      1.71 o 
   8   4   3       59.71       56.50      2.86 o 
   9   4   3        5.59        4.90      1.30 o 
  10   4   3        0.97        0.40      1.17 o 
  11   4   3        4.60        4.36      1.32 o 
  12   4   3        4.36        4.38      1.37 o 
  13   4   3        2.18        2.69      1.33 o 
  14   4   3        0.83        1.12      1.58 o 
  15   4   3        0.02       -0.09      1.60 o 
  16   4   3        0.02        0.38      1.69 o 
  17   4   3        0.52        0.98      1.77 o 
 -17   5   3        0.01       -2.12      2.13 o 
 -16   5   3        0.05       -1.22      2.04 o 
 -15   5   3        0.18       -1.04      2.02 o 
 -14   5   3        1.99        0.91      2.08 o 
 -13   5   3       18.89       20.08      3.84 o 
 -12   5   3        6.42        4.94      2.02 o 
 -11   5   3        0.44       -0.83      1.82 o 
 -10   5   3        0.81       -1.50      1.46 o 
  -9   5   3        0.16       -0.60      1.41 o 
  -8   5   3        4.75        5.32      1.54 o 
  -7   5   3        6.04        4.54      1.56 o 
  -6   5   3        4.75        3.76      1.77 o 
  -5   5   3        0.25        2.38      1.24 o 
  -4   5   3        0.50        2.36      1.40 o 
  -3   5   3       21.67       23.82      3.39 o 
  -2   5   3       12.09       17.45      1.89 o 
  -1   5   3       15.31       24.61      1.74 o 
   0   5   3       46.06       50.30      4.97 o 
   1   5   3       85.63       93.20      5.40 o 
   2   5   3      137.69      143.24      7.56 o 
   3   5   3      120.68      118.94      4.88 o 
   4   5   3       75.08       74.49      3.97 o 
   5   5   3       63.21       55.75      2.90 o 
   6   5   3       21.22       19.98      1.73 o 
   7   5   3        0.86        0.54      1.12 o 
   8   5   3        0.47        1.19      1.16 o 
   9   5   3        0.04       -0.07      1.23 o 
  10   5   3        1.04       -0.41      1.28 o 
  11   5   3        3.28        3.08      1.34 o 
  12   5   3        5.13        3.24      1.42 o 
  13   5   3        3.13        4.37      1.68 o 
  14   5   3        0.18       -0.85      1.58 o 
  15   5   3        0.03       -0.47      1.64 o 
 -14   6   3        0.06        0.08      2.13 o 
 -13   6   3        0.31       -1.60      2.05 o 
 -12   6   3        0.14       -2.44      2.00 o 
 -11   6   3        2.57        0.16      2.78 o 
 -10   6   3        5.66        3.32      2.10 o 
  -9   6   3        5.98        4.35      2.07 o 
  -8   6   3        2.08       -0.39      2.05 o 
  -7   6   3        0.03        0.43      1.57 o 
  -6   6   3        3.33        2.91      1.33 o 
  -5   6   3       28.01       27.49      3.36 o 
  -4   6   3        6.76        7.48      1.64 o 
  -3   6   3       19.57       23.98      2.66 o 
  -2   6   3        6.27        8.67      1.69 o 
  -1   6   3       12.42       15.61      2.24 o 
   0   6   3       22.98       23.45      2.00 o 
   1   6   3       16.34       16.89      1.58 o 
   2   6   3        4.42        6.99      1.64 o 
   3   6   3        0.01       -1.88      1.37 o 
   4   6   3        2.38        1.07      1.53 o 
   5   6   3       29.71       22.56      2.18 o 
   6   6   3       30.68       26.82      2.31 o 
   7   6   3        0.61        2.10      1.58 o 
   8   6   3       11.01        9.91      1.53 o 
   9   6   3        0.17        0.42      1.34 o 
  10   6   3        2.14        1.12      1.38 o 
  11   6   3        2.00       -0.22      1.35 o 
  12   6   3        0.67        1.87      1.62 o 
  13   6   3        0.00       -0.33      1.68 o 
 -11   7   3        1.33       -1.84      2.42 o 
 -10   7   3        1.18        1.90      2.69 o 
  -9   7   3        0.30       -2.45      3.09 o 
  -8   7   3        0.04       -3.00      2.00 o 
  -7   7   3        0.33        0.88      2.03 o 
  -6   7   3        0.87        2.25      1.93 o 
  -5   7   3        0.55        3.12      2.08 o 
  -4   7   3        0.06       -1.05      1.95 o 
  -3   7   3        1.42        4.57      1.77 o 
  -2   7   3        1.05        1.63      1.85 o 
  -1   7   3        1.53        3.98      2.46 o 
   0   7   3        7.43       12.11      2.80 o 
   1   7   3       13.50       15.50      2.37 o 
   2   7   3       21.07       20.42      2.26 o 
   3   7   3       19.46       21.36      2.27 o 
   4   7   3       14.79       12.43      2.07 o 
   5   7   3       10.58       10.85      2.03 o 
   6   7   3        3.05        3.03      1.51 o 
   7   7   3        0.45        0.67      1.45 o 
   8   7   3        0.35       -0.20      1.44 o 
   9   7   3        0.01       -1.98      1.39 o 
  -5   8   3        2.96        3.16      2.20 o 
  -4   8   3        0.74        0.10      2.17 o 
  -3   8   3        1.40        4.07      2.14 o 
  -2   8   3        0.05        1.23      2.07 o 
  -1   8   3        4.44        6.32      2.22 o 
   0   8   3        7.26        8.66      3.02 o 
   1   8   3        4.40        5.45      2.95 o 
   2   8   3        1.14        2.04      2.79 o 
   3   8   3        0.00        0.51      1.83 o 
 -20   0   4        0.14        1.67      1.92 o 
 -19   0   4        0.14        0.87      1.80 o 
 -18   0   4        0.14       -0.19      1.76 o 
 -17   0   4        0.14        0.22      1.60 o 
 -16   0   4        0.16        2.00      1.60 o 
 -15   0   4        6.41        7.75      1.96 o 
 -14   0   4        0.32        0.75      1.54 o 
 -13   0   4        3.19        3.73      1.70 o 
 -12   0   4       83.37       78.83      5.39 o 
 -11   0   4      509.78      483.50     22.82 o 
 -10   0   4       18.64       20.13      1.94 o 
  -9   0   4        0.00        0.61      1.13 o 
  -8   0   4        6.37        5.34      1.36 o 
  -7   0   4        0.74       -0.58      1.12 o 
  -6   0   4        1.38        1.30      1.17 o 
  -5   0   4       13.87       16.19      3.33 o 
  -4   0   4        5.87        8.65      2.88 o 
  -3   0   4       67.59      104.28      7.87 o 
  -1   0   4     1347.98     1509.17     84.29 o 
   0   0   4      400.87      418.31     23.93 o 
   1   0   4        0.83       -2.24      1.55 o 
   2   0   4       14.46       10.84      1.92 o 
   3   0   4       53.21       52.55      5.32 o 
   4   0   4       17.93       19.26      1.71 o 
   5   0   4        1.27        0.79      1.19 o 
   6   0   4       16.85       14.29      2.44 o 
   7   0   4       13.40       13.33      1.73 o 
   8   0   4        4.32        3.41      1.53 o 
   9   0   4        0.18       -0.01      1.45 o 
  10   0   4        2.34        0.16      1.49 o 
  11   0   4        0.05        0.85      1.49 o 
  12   0   4        5.16        3.93      1.79 o 
  13   0   4        6.62        7.60      2.11 o 
  14   0   4        7.39        7.10      2.44 o 
  15   0   4        3.48        3.55      2.13 o 
  16   0   4        0.09        0.75      2.22 o 
  17   0   4        0.04        3.23      2.40 o 
 -19   1   4        0.00       -0.05      1.14 o 
 -18   1   4        0.07        1.07      1.16 o 
 -17   1   4        0.07       -0.07      1.07 o 
 -16   1   4        0.41        0.57      1.10 o 
 -15   1   4        0.59       -0.11      1.01 o 
 -14   1   4        1.86        0.75      1.07 o 
 -13   1   4        3.37        4.35      1.12 o 
 -12   1   4        2.32        0.80      1.85 o 
 -11   1   4        3.16        2.47      2.13 o 
 -10   1   4        3.82        2.43      1.57 o 
  -9   1   4        0.32        0.24      0.71 o 
  -8   1   4        0.01       -0.50      0.59 o 
  -7   1   4        0.15       -0.25      0.50 o 
  -6   1   4        0.72        2.22      0.81 o 
  -5   1   4        0.31        0.09      0.77 o 
  -4   1   4        0.20        1.06      0.95 o 
  -3   1   4        5.01        2.65      0.93 o 
  -2   1   4        3.78        2.78      0.98 o 
  -1   1   4       14.09       18.55      1.60 o 
   0   1   4        0.57        0.91      1.04 o 
   1   1   4       38.07       40.25      2.42 o 
   2   1   4       34.91       38.99      2.67 o 
   3   1   4       36.55       35.45      1.92 o 
   4   1   4       21.89       22.85      1.67 o 
   5   1   4       10.09       12.43      1.34 o 
   6   1   4       13.66       10.97      1.34 o 
   7   1   4        0.89       -0.21      0.94 o 
   8   1   4        0.11       -0.54      1.00 o 
   9   1   4       14.51       15.58      1.42 o 
  10   1   4       11.11       12.51      1.35 o 
  11   1   4        0.23       -0.23      1.05 o 
  12   1   4        0.67        0.10      1.19 o 
  13   1   4        1.24       -0.64      1.25 o 
  14   1   4        0.70        0.02      1.32 o 
  15   1   4        0.32        0.84      1.42 o 
  16   1   4        0.22        1.60      1.63 o 
  17   1   4        0.03        1.64      1.94 o 
 -19   2   4        0.03        0.33      1.96 o 
 -18   2   4        0.07        0.21      1.18 o 
 -17   2   4        0.13        1.59      1.16 o 
 -16   2   4        0.25       -0.01      1.12 o 
 -15   2   4        3.86        7.02      1.38 o 
 -14   2   4        0.79       -1.25      1.01 o 
 -13   2   4        2.17        2.47      1.62 o 
 -12   2   4       39.23       35.78      3.03 o 
 -11   2   4      227.71      219.42     16.51 o 
 -10   2   4        6.86        5.60      1.70 o 
  -9   2   4        1.92        0.94      0.66 o 
  -8   2   4        0.20        0.08      0.77 o 
  -7   2   4        6.46        5.50      0.89 o 
  -6   2   4        1.41        0.93      0.74 o 
  -5   2   4        3.21        2.81      0.94 o 
  -4   2   4        5.39       10.15      1.11 o 
  -3   2   4       36.18       41.96      3.31 o 
  -1   2   4      523.36      487.10     27.53 o 
   0   2   4      162.60      147.07     11.42 o 
   1   2   4        7.56        9.27      1.11 o 
   2   2   4       30.95       21.24      4.98 o 
   3   2   4       60.45       53.63      3.06 o 
   4   2   4       36.42       33.87      1.83 o 
   5   2   4        5.65        3.20      0.78 o 
   6   2   4        4.20        2.39      0.96 o 
   7   2   4        4.90        5.05      0.99 o 
   8   2   4        4.46        2.57      1.01 o 
   9   2   4        0.86        1.37      1.16 o 
  10   2   4        0.48       -0.46      1.44 o 
  11   2   4        0.78        1.03      1.25 o 
  12   2   4        5.91        6.17      1.37 o 
  13   2   4        6.09        5.71      1.41 o 
  14   2   4        5.37        5.78      1.48 o 
  15   2   4        1.52        2.62      1.48 o 
  16   2   4        0.41       -0.26      1.65 o 
  17   2   4        0.12        1.25      1.74 o 
 -18   3   4        0.19       -0.36      1.45 o 
 -17   3   4        0.14        0.43      1.99 o 
 -16   3   4        0.75        0.45      1.24 o 
 -15   3   4        1.45        1.85      1.28 o 
 -14   3   4        4.29        5.15      1.26 o 
 -13   3   4        7.83        9.96      1.35 o 
 -12   3   4        5.27        2.85      1.10 o 
 -11   3   4        5.19        2.71      1.10 o 
 -10   3   4        5.95        5.62      1.25 o 
  -9   3   4        0.38       -1.73      1.15 o 
  -8   3   4        0.01       -1.24      0.83 o 
  -7   3   4        0.08       -1.23      0.82 o 
  -6   3   4        0.41       -0.81      0.80 o 
  -5   3   4        5.27        4.96      0.90 o 
  -4   3   4        1.71        1.57      0.83 o 
  -3   3   4       14.73       12.26      2.20 o 
  -2   3   4        4.21        6.29      0.89 o 
  -1   3   4       23.08       25.03      4.07 o 
   0   3   4        1.55        5.43      3.75 o 
   1   3   4       87.09       28.43     22.92 o 
   2   3   4       99.73       89.20      5.74 o 
   3   3   4       92.14       87.29      8.90 o 
   4   3   4       48.48       44.39      4.63 o 
   5   3   4       21.94       19.09      1.32 o 
   6   3   4       22.30       23.50      1.49 o 
   7   3   4        0.57        2.57      1.15 o 
   8   3   4        0.19        1.43      1.18 o 
   9   3   4       35.58       37.32      2.27 o 
  10   3   4       29.83       33.44      2.15 o 
  11   3   4        0.47       -0.24      1.20 o 
  12   3   4        2.79        0.99      1.32 o 
  13   3   4        3.87        4.11      1.44 o 
  14   3   4        1.70        2.81      1.47 o 
  15   3   4        0.48        1.77      1.63 o 
  16   3   4        0.22        1.31      1.66 o 
 -17   4   4        0.12        0.18      1.50 o 
 -16   4   4        0.46       -1.45      1.40 o 
 -15   4   4        1.69       -0.45      1.95 o 
 -14   4   4        2.03        1.73      1.20 o 
 -13   4   4        2.36        1.45      1.18 o 
 -12   4   4        3.18        1.19      1.12 o 
 -11   4   4       22.67       23.81      2.96 o 
 -10   4   4        0.09       -1.22      1.12 o 
  -9   4   4       10.50       10.22      1.36 o 
  -8   4   4       10.70        8.58      1.30 o 
  -7   4   4       15.85       15.76      1.80 o 
  -6   4   4       13.56       13.24      1.93 o 
  -5   4   4        2.60        3.76      1.03 o 
  -4   4   4        0.01       -0.27      0.92 o 
  -3   4   4        4.47        4.19      1.00 o 
  -1   4   4       50.90       58.23     12.55 o 
   0   4   4        6.97       14.82      1.67 o 
   1   4   4       38.13       54.02      5.95 o 
   2   4   4       64.91       62.55      5.57 o 
   3   4   4       65.20       58.42      4.25 o 
   4   4   4       49.87       47.47      2.43 o 
   5   4   4       13.80       14.09      1.45 o 
   6   4   4        0.58        0.41      1.10 o 
   7   4   4        0.00       -1.30      1.07 o 
   8   4   4        1.62        0.90      1.23 o 
   9   4   4        1.38        1.34      1.28 o 
  10   4   4        0.14       -0.09      1.25 o 
  11   4   4        1.83        0.88      1.30 o 
  12   4   4        4.33        5.14      1.66 o 
  13   4   4        2.92        0.12      1.55 o 
  14   4   4        1.29       -1.14      1.73 o 
 -15   5   4        0.10       -1.98      1.32 o 
 -14   5   4        0.36       -0.19      1.39 o 
 -13   5   4        0.76        0.47      1.41 o 
 -12   5   4        0.28        0.27      1.22 o 
 -11   5   4        0.01       -1.48      1.19 o 
 -10   5   4        0.06       -0.85      1.17 o 
  -9   5   4        0.05       -1.17      1.15 o 
  -8   5   4        0.55       -0.51      1.34 o 
  -7   5   4        0.04       -1.38      1.02 o 
  -6   5   4        0.93        1.04      1.06 o 
  -5   5   4        3.30        2.90      1.29 o 
  -4   5   4        4.88        4.49      1.11 o 
  -3   5   4       12.83       11.65      1.98 o 
  -2   5   4        1.09        1.91      1.27 o 
  -1   5   4       10.72       11.95      2.11 o 
   1   5   4       19.54       25.34      2.11 o 
   2   5   4       22.45       28.30      3.99 o 
   3   5   4       12.03       13.38      2.21 o 
   4   5   4        1.51        2.62      1.41 o 
   5   5   4        0.00       -1.98      1.32 o 
   6   5   4        0.18       -2.16      1.44 o 
   7   5   4        7.28        3.90      1.44 o 
   8   5   4        3.24        3.87      1.50 o 
   9   5   4        8.47        9.79      1.77 o 
  10   5   4       11.79       14.22      1.95 o 
  11   5   4        0.12       -1.38      1.51 o 
  12   5   4        1.47        2.19      1.69 o 
  13   5   4        0.99       -0.33      1.79 o 
 -12   6   4        0.00       -3.10      6.54 o 
 -11   6   4        0.36       -3.57      2.38 o 
 -10   6   4        0.34        2.58      1.73 o 
  -9   6   4        2.52        2.83      1.65 o 
  -8   6   4        3.79        3.55      1.61 o 
  -7   6   4        6.29        5.74      1.79 o 
  -6   6   4        7.66        5.16      1.38 o 
  -5   6   4        4.88        4.59      1.42 o 
  -4   6   4        2.66        3.03      1.31 o 
  -3   6   4        0.49       -0.48      1.20 o 
  -2   6   4        0.19       -0.55      1.26 o 
  -1   6   4        2.49        3.19      1.40 o 
   0   6   4        0.04        2.26      2.94 o 
   1   6   4       14.26       16.84      2.54 o 
   2   6   4       23.45       17.57      2.53 o 
   3   6   4       22.03       16.26      2.56 o 
   4   6   4       18.12       18.07      2.59 o 
   5   6   4        7.17        8.30      1.77 o 
   6   6   4        1.96        0.01      1.50 o 
   7   6   4        0.61        1.03      1.89 o 
   8   6   4        0.08        0.32      1.55 o 
   9   6   4        0.35       -0.18      1.59 o 
  10   6   4        0.13        0.09      1.73 o 
  -8   7   4        1.43        3.88      1.82 o 
  -7   7   4        0.99        1.82      1.69 o 
  -6   7   4        0.02        0.69      1.55 o 
  -5   7   4        0.16       -0.54      1.34 o 
  -4   7   4        1.47        0.63      1.40 o 
  -3   7   4        3.74        4.52      1.53 o 
  -2   7   4        0.04       -0.51      3.17 o 
  -1   7   4        3.61        5.19      2.21 o 
   0   7   4        0.90        2.20      2.62 o 
   1   7   4        0.28       -1.37      1.88 o 
   2   7   4        0.04       -0.59      1.92 o 
   3   7   4        0.96        2.59      2.02 o 
   5   7   4        7.55        6.23      1.82 o 
   6   7   4        8.96        8.75      1.95 o 
 -18   1   5        0.10        0.37      1.64 o 
 -17   1   5        0.09       -1.88      1.48 o 
 -16   1   5        0.24       -1.43      2.88 o 
 -15   1   5        0.03        0.08      2.66 o 
 -14   1   5        0.02       -1.43      1.33 o 
 -13   1   5        0.14       -0.67      2.44 o 
 -12   1   5        7.96        8.42      1.83 o 
 -11   1   5       12.19       13.35      1.91 o 
 -10   1   5      105.87      104.08      4.89 o 
  -9   1   5      201.66      180.88      7.86 o 
  -8   1   5        2.72        1.47      1.28 o 
  -7   1   5        8.24        6.91      1.41 o 
  -6   1   5        1.46        1.68      1.22 o 
  -5   1   5        1.17        0.41      1.12 o 
  -4   1   5        1.18        1.21      1.06 o 
  -3   1   5        8.86       10.55      3.16 o 
  -1   1   5        5.88       12.72      3.96 o 
   1   1   5      289.62      291.31     18.47 o 
   2   1   5        4.06        3.55      1.61 o 
   3   1   5      167.35      166.80      7.21 o 
   4   1   5      162.79      130.15      5.88 o 
   5   1   5       92.21       85.08      4.26 o 
   6   1   5       29.83       27.15      2.26 o 
   7   1   5        3.82        3.04      1.55 o 
   8   1   5        0.23       -0.18      1.46 o 
   9   1   5        0.12       -2.11      1.40 o 
  10   1   5        0.11        1.24      1.73 o 
  11   1   5        7.80        7.36      1.96 o 
  12   1   5        3.28        5.34      2.09 o 
  13   1   5        3.36        6.30      2.00 o 
  14   1   5       10.15       13.72      2.30 o 
  15   1   5        5.66        8.00      2.58 o 
 -17   2   5        0.07       -1.16      2.99 o 
 -16   2   5        0.11        1.57      1.64 o 
 -15   2   5        0.04       -0.86      1.66 o 
 -14   2   5        0.32        0.44      1.57 o 
 -13   2   5        0.14       -0.11      1.39 o 
 -12   2   5        0.08       -1.44      1.26 o 
 -11   2   5        0.00        1.55      2.14 o 
 -10   2   5        6.36        7.65      1.68 o 
  -9   2   5       13.45       16.32      1.86 o 
  -8   2   5        3.29       -0.20      1.76 o 
  -7   2   5        4.75        2.88      1.36 o 
  -6   2   5        6.89        7.88      1.44 o 
  -5   2   5        4.12        4.78      1.37 o 
  -4   2   5        1.91        4.19      1.35 o 
  -3   2   5        0.14        0.99      1.18 o 
  -2   2   5        0.81        3.93      1.31 o 
  -1   2   5        8.28       10.12      1.47 o 
   0   2   5       17.00       21.39      1.97 o 
   1   2   5       10.77       16.83      1.79 o 
   2   2   5       29.31       29.78      2.27 o 
   3   2   5       52.80       51.01      3.06 o 
   4   2   5       39.22       38.39      2.68 o 
   5   2   5       25.58       26.42      2.21 o 
   6   2   5       10.63       10.65      1.69 o 
   7   2   5        4.32        2.53      1.47 o 
   8   2   5        3.32        2.98      1.87 o 
   9   2   5        0.00        0.44      1.70 o 
  10   2   5        0.02       -0.55      1.73 o 
  11   2   5        2.43        2.82      1.91 o 
  12   2   5        1.26        3.03      1.92 o 
  13   2   5        0.20        2.22      1.91 o 
  14   2   5        0.73       -0.81      1.83 o 
 -16   3   5        0.01        0.83      1.88 o 
 -15   3   5        0.75       -1.12      1.43 o 
 -13   3   5        2.12        1.18      1.51 o 
 -12   3   5        0.07       -1.45      1.32 o 
 -11   3   5        0.22       -0.24      1.41 o 
 -10   3   5       17.46       16.06      2.14 o 
  -9   3   5       31.79       30.52      5.56 o 
  -8   3   5        0.29       -0.32      1.31 o 
  -7   3   5        9.39        5.35      1.46 o 
  -6   3   5        4.88        6.20      1.50 o 
  -5   3   5        2.19        2.36      1.29 o 
  -4   3   5        0.01        0.19      1.21 o 
  -3   3   5        1.51        1.74      1.21 o 
  -2   3   5        0.09        1.17      1.25 o 
   0   3   5       12.89       19.67      2.24 o 
   1   3   5       88.47       85.73     13.28 o 
   2   3   5        2.39        6.27      1.40 o 
   3   3   5       52.01       59.34      5.22 o 
   4   3   5       48.41       43.59      4.06 o 
   5   3   5       19.42       19.20      2.40 o 
   6   3   5        3.16        4.19      1.81 o 
   7   3   5        0.62        0.25      2.29 o 
   8   3   5        2.95        2.36      1.86 o 
   9   3   5        3.45        1.03      1.91 o 
  10   3   5        1.63        1.63      1.92 o 
  11   3   5        0.33        1.41      1.87 o 
  12   3   5        0.24        3.26      1.87 o 
  13   3   5        2.03        4.30      1.95 o 
 -14   4   5        0.14       -0.87      1.51 o 
 -13   4   5        0.20       -2.29      1.53 o 
 -12   4   5        0.20        0.03      1.41 o 
 -11   4   5        0.03       -0.81      1.41 o 
 -10   4   5        4.32        3.07      2.27 o 
  -9   4   5       10.69       13.30      1.79 o 
  -8   4   5        1.90       -0.59      1.41 o 
  -6   4   5        3.18        2.04      1.24 o 
  -5   4   5        1.98        0.98      1.23 o 
  -4   4   5        0.67       -1.37      1.13 o 
  -3   4   5        0.00       -0.81      1.33 o 
  -2   4   5        0.15       -0.25      1.36 o 
  -1   4   5        2.89        3.84      1.41 o 
   0   4   5        5.03        7.40      1.67 o 
   1   4   5        3.82        5.46      1.46 o 
   2   4   5       14.44       17.75      2.11 o 
   3   4   5       27.23       28.54      3.20 o 
   4   4   5       19.51       23.60      3.22 o 
   5   4   5        9.34        8.15      2.05 o 
   6   4   5        1.96        0.44      1.78 o 
   7   4   5        0.55       -2.16      1.71 o 
   8   4   5        0.44       -0.33      1.77 o 
   9   4   5        0.33        2.11      1.91 o 
  10   4   5        0.02        0.90      1.86 o 
  11   4   5        3.38        5.97      2.00 o 
 -12   5   5        2.00        0.44      1.57 o 
 -11   5   5        1.08        2.92      1.56 o 
 -10   5   5        0.03       -0.25      1.43 o 
  -9   5   5        0.05       -0.45      1.40 o 
  -8   5   5        2.81        1.87      1.54 o 
  -7   5   5        6.32        6.98      1.69 o 
  -6   5   5        5.41        5.86      1.44 o 
  -5   5   5        4.22        4.08      1.35 o 
  -4   5   5        2.38       -0.28      1.38 o 
  -3   5   5        0.81       -1.94      1.30 o 
  -2   5   5        0.69        1.55      1.42 o 
  -1   5   5        0.47        2.93      1.45 o 
   0   5   5        4.25        4.46      1.50 o 
   1   5   5       14.29       15.43      2.51 o 
   2   5   5        1.00        5.23      2.37 o 
   3   5   5        5.48        8.57      2.17 o 
   4   5   5        3.62        1.79      1.96 o 
   5   5   5        0.16        0.74      1.84 o 
   6   5   5        0.57        0.91      1.86 o 
   7   5   5        3.66        3.44      1.92 o 
   8   5   5        4.74        1.08      1.94 o 
   9   5   5        3.75        5.11      2.03 o 
  -8   6   5        0.00        1.08      1.61 o 
  -7   6   5        0.71        2.65      1.72 o 
  -6   6   5        0.03       -1.66      1.51 o 
  -5   6   5        0.00       -0.53      1.23 o 
  -4   6   5        0.06       -0.95      1.39 o 
  -3   6   5        0.02       -1.33      1.45 o 
  -2   6   5        0.03       -1.34      1.45 o 
  -1   6   5        0.12       -2.02      2.78 o 
   0   6   5        0.12       -0.25      1.99 o 
   1   6   5        0.79        2.20      2.14 o 
   2   6   5        0.07        2.85      2.12 o 
   3   6   5        0.00        0.65      1.61 o 
   4   6   5        0.15       -0.79      1.61 o 
   5   6   5        0.99       -0.84      2.04 o 
   6   6   5        2.26        0.52      2.01 o 
 -15   0   6        0.01        0.89      2.44 o 
 -14   0   6        0.09        3.33      2.44 o 
 -13   0   6        0.01        0.44      2.22 o 
 -12   0   6        0.17        3.77      2.44 o 
 -11   0   6        0.48        0.00      2.22 o 
 -10   0   6        8.19        8.53      2.29 o 
  -9   0   6        7.87        8.23      2.17 o 
  -8   0   6       21.65       13.07      2.38 o 
  -7   0   6       16.24       12.64      2.45 o 
  -6   0   6        9.21       10.47      2.40 o 
  -5   0   6       26.90       23.19      3.03 o 
  -4   0   6        7.29        7.88      2.34 o 
  -3   0   6        1.46        0.40      1.84 o 
  -2   0   6        0.35        0.24      1.80 o 
  -1   0   6        1.39        0.39      2.00 o 
   0   0   6        0.00        1.71      1.97 o 
   1   0   6        5.02        7.66      2.34 o 
   2   0   6        0.92        2.88      2.08 o 
   3   0   6       12.54       21.27      4.21 o 
   4   0   6       42.97       58.09      4.85 o 
   5   0   6      185.73      190.78     18.51 o 
   6   0   6      116.89      102.58      7.19 o 
   7   0   6       40.23       37.76      4.07 o 
   8   0   6        8.04       10.09      2.82 o 
   9   0   6        0.95       -1.55      8.87 o 
  10   0   6        0.20       -2.25      5.65 o 
  11   0   6        0.13        2.66      3.55 o 
 -15   1   6        0.17       -0.11      1.72 o 
 -14   1   6        0.04        0.11      1.57 o 
 -13   1   6        0.23       -1.22      1.57 o 
 -12   1   6        0.30       -1.12      1.48 o 
 -11   1   6        1.00        2.02      1.42 o 
 -10   1   6        2.11        2.08      1.49 o 
  -9   1   6        3.18        2.72      1.29 o 
  -8   1   6        9.98        9.30      1.54 o 
  -7   1   6       10.43        9.80      1.67 o 
  -5   1   6        0.51        0.20      1.30 o 
  -4   1   6        0.91        0.55      1.26 o 
  -3   1   6        0.57        0.27      1.28 o 
  -2   1   6        0.28        0.02      1.30 o 
  -1   1   6        0.01        0.69      1.40 o 
   0   1   6        0.19       -0.15      1.36 o 
   1   1   6        0.76        1.51      1.48 o 
   2   1   6        2.20        2.35      1.48 o 
   3   1   6        1.84        4.70      1.64 o 
   4   1   6        0.73       -1.47      1.52 o 
   5   1   6        0.10       -0.09      2.05 o 
   6   1   6        0.03       -2.35      1.57 o 
   7   1   6        0.19       -0.10      1.67 o 
   8   1   6        0.47        0.17      2.05 o 
   9   1   6        0.49        0.06      1.87 o 
  10   1   6        0.31        1.27      1.91 o 
  11   1   6        0.44        2.36      2.00 o 
 -14   2   6        0.01       -1.09      1.54 o 
 -13   2   6        0.26       -1.27      1.64 o 
 -12   2   6        0.02        0.76      1.48 o 
 -11   2   6        0.12        0.69      1.45 o 
 -10   2   6        3.89        2.77      1.59 o 
  -9   2   6        5.47        5.98      1.79 o 
  -8   2   6       14.37       15.13      1.88 o 
  -7   2   6        9.20        8.86      1.65 o 
  -6   2   6        3.45        2.19      1.48 o 
  -5   2   6       11.71        9.11      1.64 o 
  -4   2   6        3.71        4.10      1.44 o 
  -3   2   6        0.83        0.97      1.29 o 
  -2   2   6        0.01       -0.97      1.23 o 
  -1   2   6        0.02       -0.53      1.32 o 
   0   2   6        0.79        0.64      1.42 o 
   1   2   6        0.06        1.82      1.47 o 
   2   2   6        5.13        6.43      1.64 o 
   3   2   6       15.34       16.68      1.97 o 
   4   2   6       13.00       21.33      2.62 o 
   5   2   6       80.74       93.65      4.77 o 
   6   2   6       47.06       43.00      3.01 o 
   7   2   6       11.83        9.49      2.18 o 
   8   2   6        0.91        0.75      2.85 o 
   9   2   6        0.07        0.67      1.81 o 
  10   2   6        0.15        0.21      1.91 o 
 -13   3   6        0.25        1.71      3.17 o 
 -12   3   6        0.34       -0.17      1.72 o 
 -11   3   6        1.44        1.71      1.72 o 
 -10   3   6        3.98        2.10      1.80 o 
  -9   3   6        7.85        7.65      1.95 o 
  -8   3   6       28.47       32.36      5.65 o 
  -7   3   6       31.48       31.51      4.74 o 
  -6   3   6        4.57        0.56      1.40 o 
  -5   3   6        0.97       -0.79      1.32 o 
  -4   3   6        2.64        3.65      1.49 o 
  -3   3   6        2.24        1.26      1.40 o 
  -2   3   6        1.32        2.82      1.42 o 
  -1   3   6        0.08        1.18      1.35 o 
   0   3   6        0.15       -0.97      1.34 o 
   1   3   6        1.46        1.39      1.40 o 
   2   3   6        5.21        6.02      1.57 o 
   3   3   6        5.17        5.07      1.55 o 
   4   3   6        1.72        0.54      1.90 o 
   5   3   6        0.02        0.60      2.47 o 
   6   3   6        0.47        2.76      1.99 o 
   7   3   6        1.12        3.20      1.94 o 
   8   3   6        1.83        3.67      2.03 o 
   9   3   6        1.39        3.13      2.40 o 
 -11   4   6        0.01        0.63      1.87 o 
 -10   4   6        0.40       -0.73      1.92 o 
  -9   4   6        1.60        2.62      1.94 o 
  -8   4   6        4.38        5.80      2.61 o 
  -7   4   6        2.26        1.30      3.02 o 
  -6   4   6        0.05        0.35      1.60 o 
  -5   4   6        0.51       -0.24      1.48 o 
  -4   4   6        0.23        0.52      1.52 o 
  -3   4   6        0.16        1.52      1.42 o 
  -2   4   6        0.27       -0.15      1.40 o 
  -1   4   6        1.21        1.72      1.45 o 
   0   4   6        3.58        3.62      1.50 o 
   1   4   6        4.25        5.15      1.66 o 
   2   4   6       12.45        9.25      2.30 o 
   3   4   6       16.97       17.17      2.85 o 
   4   4   6        0.50        1.59      2.02 o 
   5   4   6        3.29        5.41      2.15 o 
   6   4   6        0.65        1.40      2.05 o 
   7   4   6        0.51        0.14      1.95 o 
  -7   5   6        8.48        6.92      2.27 o 
  -6   5   6        0.14       -2.51      1.92 o 
  -5   5   6        0.47       -0.05      1.60 o 
  -4   5   6        0.13       -2.18      1.45 o 
  -3   5   6        0.87        0.32      1.56 o 
  -2   5   6        0.89       -0.72      1.52 o 
  -1   5   6        0.57       -2.02      1.35 o 
   0   5   6        0.12       -0.54      2.00 o 
   1   5   6        0.05        1.15      2.02 o 
   2   5   6        0.75        1.14      2.05 o 
   3   5   6        1.15        3.71      2.00 o 
 -10   1   7        0.08        0.70      1.73 o 
  -9   1   7        0.02        3.38      1.70 o 
  -8   1   7        0.01        0.19      1.92 o 
  -7   1   7        0.30        0.17      1.43 o 
  -6   1   7        1.21        2.10      1.60 o 
  -5   1   7        3.39        3.78      1.51 o 
  -4   1   7        8.61        9.75      1.82 o 
  -3   1   7        8.13        6.08      1.72 o 
  -2   1   7        3.92        5.95      1.75 o 
  -1   1   7        1.81        3.72      1.69 o 
   0   1   7        0.37        0.56      1.59 o 
   1   1   7        0.20        1.37      1.64 o 
   2   1   7        0.02        2.09      1.67 o 
   3   1   7        1.49        2.92      1.72 o 
   4   1   7        0.36        1.99      1.69 o 
   5   1   7        0.44        1.49      1.73 o 
   6   1   7       15.11       16.47      2.30 o 
  -8   2   7        2.55        0.57      1.64 o 
  -7   2   7        3.38        2.71      1.59 o 
  -6   2   7        7.78        7.60      1.72 o 
  -5   2   7        4.33        4.64      1.69 o 
  -4   2   7        0.28        1.44      1.62 o 
  -3   2   7        1.22        4.96      1.72 o 
  -2   2   7        0.00       -0.15      1.55 o 
  -1   2   7        0.37       -0.04      1.54 o 
   0   2   7        0.85       -1.09      1.57 o 
   1   2   7        0.66        1.06      1.63 o 
   2   2   7        0.61       -2.36      1.73 o 
   3   2   7        0.70        1.44      1.67 o 
   4   2   7        0.36       -1.21      1.70 o 
  -6   3   7        1.07        0.84      1.59 o 
  -5   3   7        0.06        3.35      1.65 o 
  -4   3   7        0.14        0.80      1.60 o 
  -3   3   7        0.29       -2.15      1.43 o 
  -2   3   7        0.61        0.03      1.55 o 
  -1   3   7        1.12        2.75      1.60 o 
   0   3   7        1.48        0.32      1.54 o 
   1   3   7        2.44        3.67      1.69 o 
                                                 
